# Supplementary material for: Transcription profile of soybean-root-knot nematode interaction reveals a key role of phythormones in the resistance reaction
Source: BMC Genomics. 2013 May 10;14:322. doi: 10.1186/1471-2164-14-322 (PMC3701510; doi:10.1186/1471-2164-14-322)
Supplement: Additional file 4 — A) List of genes along with the differential expression quantification showing correspondence with at least one GO term annotation found in statistical significance by the Wilcoxon rank-test. B) List of genes along with the expression quantification in terms of logFC showing correspondence with at least one SSR marker found in statistical significance to QTL conditioning PI 595099 resistance against. [file 1471-2164-14-322-S4.xlsx]

## Sheet: Genes to GO associations
Additional file 4A: List of 725 genes along with the expression quantification in termos of logFC showing correspondence with at least one GO term annotation found in statistical significance by the Wilcoxon rank-test
The list was built by setting a cut-off p-value of 0.1 relative to differential expression analysis and fed the output into the FUNC program to perform the Wilcoxon rank-test.
Raw p-values obtained in the rank-test were set as cut-off to generate a list of significant associations between the gene set and GO terms (p value < 0.05 regarded as significant in the wilcoxon-rank test).
Glyma	PII	PIN	logFC	logCPM	LR	PValue	FDR	Transcript	pfam	Panther	KOG	EC	Kegg	Tair	Gene	Description	GO term	Rank
Glyma03g04880	44	0	7.23056	6.1959	14.2045	0.000163977	0.35404	Glyma03g04880.1	PF00141					AT5G05340.1		peroxidase, putative	response to oxidative stress,oxidation-reduction process	high
Glyma10g02730	43	0	7.19762	6.16352	14.0605	0.000177026	0.35404	Glyma10g02730.1	PF00141					AT1G05260.1	RCI3	RCI3 (RARE COLD INDUCIBLE GENE 3); peroxidase	response to oxidative stress,response to desiccation,response to cold,hyperosmotic salinity response,oxidation-reduction process	high
Glyma11g14140	173	3	5.23232	8.1757	14.5706	0.000135007	0.35404	Glyma11g14140.1	PF04554	PTHR23201							plant-type cell wall organization	high
Glyma13g06080	43	0	7.19762	6.16352	14.0605	0.000177026	0.35404	Glyma13g06080.1	PF00364	PTHR23151			K02160	AT5G16390.1	CAC1	CAC1 (CHLOROPLASTIC ACETYLCOENZYME A CARBOXYLASE 1); acetyl-CoA carboxylase/ biotin binding	fatty acid biosynthetic process	high
Glyma17g21530	43	0	7.19762	6.16352	14.0605	0.000177026	0.35404	Glyma17g21530.1	PF07732,PF00394,PF07731	PTHR11709	KOG1263			AT4G37160.1	sks15	sks15 (SKU5 Similar 15); copper ion binding / oxidoreductase	oxidation-reduction process	high
Glyma02g38920	33	0	6.81872	5.79161	12.4422	0.000419741	0.434023	Glyma02g38920.1	PF00125	PTHR10484	KOG3467			AT3G53730.1		histone H4	ossification,nematode larval development,nucleosome assembly,defense response,response to water deprivation,embryo development ending in birth or egg hatching,body morphogenesis,female meiosis chromosome segregation,cell differentiation,positive regulation of growth rate,locomotion,hermaphrodite genitalia development,phosphatidylinositol-mediated signaling	high
Glyma04g02610	36	0	6.94319	5.9137	12.9657	0.000317257	0.434023	Glyma04g02610.1	PF00091,PF03953	PTHR11588	KOG1375		K07375	AT1G75780.1	TUB1	TUB1; GTP binding / GTPase/ structural molecule	GTP catabolic process,microtubule-based movement,response to cold,response to light stimulus,unidimensional cell growth,protein polymerization	high
Glyma04g35130	150	4	4.63512	7.98983	12.2791	0.000458067	0.434023	Glyma04g35130.1	PF03181					AT5G25610.1	RD22	RD22; nutrient reservoir	response to desiccation,response to salt stress,response to abscisic acid stimulus	high
Glyma06g45910	152	4	4.65419	8.0081	12.3662	0.000437165	0.434023	Glyma06g45910.1	PF00141					AT1G05260.1	RCI3	RCI3 (RARE COLD INDUCIBLE GENE 3); peroxidase	response to oxidative stress,response to desiccation,response to cold,hyperosmotic salinity response,oxidation-reduction process	high
Glyma09g04260	0	18	-6.47217	5.31592	12.9085	0.000327094	0.434023	Glyma09g04260.1	PF04802	PTHR23318	KOG2175			AT3G06670.1		binding	phagocytosis, engulfment,dorsal closure,Rac protein signal transduction,chemotaxis to cAMP	low
Glyma11g07420	38	0	7.02057	5.98965	13.2952	0.000266083	0.434023	Glyma11g07420.1	PF07732,PF00394,PF07731	PTHR11709	KOG1263			AT5G03260.1	LAC11	LAC11 (laccase 11); laccase	secondary cell wall biogenesis,lignin catabolic process,oxidation-reduction process	high
Glyma12g28990	33	0	6.81872	5.79161	12.4422	0.000419741	0.434023	Glyma12g28990.1	PF00584	PTHR12309	KOG3498		K07342	AT4G24920.1		protein transport protein SEC61 gamma subunit, putative	ovulation from ovarian follicle,oocyte growth,nematode larval development,protein targeting,SRP-dependent cotranslational protein targeting to membrane, translocation,intracellular protein transport,embryo development ending in birth or egg hatching,molting cycle, collagen and cuticulin-based cuticle	high
Glyma14g38170	32	0	6.77473	5.74847	12.2592	0.000462973	0.434023	Glyma14g38170.1	PF00141					AT5G05340.1		peroxidase, putative	response to oxidative stress,oxidation-reduction process	high
Glyma17g12160	39	0	7.05776	6.02616	13.4547	0.000244394	0.434023	Glyma17g12160.1	PF02298					AT5G20230.1	ATBCB	ATBCB (ARABIDOPSIS BLUE-COPPER-BINDING PROTEIN); copper ion binding / electron carrier	response to wounding,response to absence of light,aluminum ion transport	high
Glyma20g04830	35	0	6.90288	5.87416	12.7952	0.000347503	0.434023	Glyma20g04830.1	PF00445	PTHR11240	KOG1642			AT1G14220.1		ribonuclease T2 family protein	aging,response to wounding,anthocyanin biosynthetic process,jasmonic acid mediated signaling pathway,cellular response to phosphate starvation	high
Glyma18g12180	65	1	5.23539	6.77671	12.1322	0.000495596	0.450527	Glyma18g12180.1	PF02458					AT2G19070.1	SHT	SHT (SPERMIDINE HYDROXYCINNAMOYL TRANSFERASE); N-acyltransferase/ hydroxycinnamoyltransferase/ spermidine:caffeoyl CoA N-acyltransferase/ spermidine:coumaroyl CoA N-acyltransferase/ spermidine:feruloyl CoA N-acyltransferase/ spermidine:sinapoyl CoA N-acyl	lignin biosynthetic process,positive regulation of flavonoid biosynthetic process,auxin homeostasis	high
Glyma07g04320	30	0	6.6825	5.65805	11.879	0.00056769	0.473059	Glyma07g04320.1	PF00190,PF07883					AT5G20630.1	GER3	GER3 (GERMIN 3); oxalate oxidase	response to cold,auxin mediated signaling pathway	high
Glyma01g31660	58	1	5.07179	6.61882	11.4153	0.00072843	0.47642	Glyma01g31660.1	PF03018	PTHR21495				AT1G58170.1		disease resistance-responsive protein-related / dirigent protein-related	defense response,lignan biosynthetic process	high
Glyma03g03580	74	2	4.54996	6.98294	10.6831	0.00108119	0.47642	Glyma03g03580.1									carbohydrate metabolic process	high
Glyma03g21540	22	0	6.24014	5.22469	10.1271	0.00146107	0.47642	Glyma03g21540.1	PF01227	PTHR11109	KOG2698			AT3G07270.1		GTP cyclohydrolase I	tetrahydrobiopterin biosynthetic process,tetrahydrofolate biosynthetic process	high
Glyma03g36620	28	0	6.58396	5.56149	11.4784	0.000704108	0.47642	Glyma03g36620.1	PF00141			1.11.1.7	K00430	AT1G05260.1	RCI3	RCI3 (RARE COLD INDUCIBLE GENE 3); peroxidase	response to oxidative stress,response to desiccation,response to cold,hyperosmotic salinity response,oxidation-reduction process	high
Glyma03g37400	28	0	6.58396	5.56149	11.4784	0.000704108	0.47642	Glyma03g37400.1	PF04043,PF01095					AT4G02330.1	ATPMEPCRB	ATPMEPCRB; pectinesterase	cell wall modification	high
Glyma04g02230	28	0	6.58396	5.56149	11.4784	0.000704108	0.47642	Glyma04g02230.1	PF02784,PF00278	PTHR11482	KOG0622	4.1.1.17	K01581	AT5G11880.1		diaminopimelate decarboxylase, putative / DAP carboxylase, putative	putrescine biosynthetic process,pantothenate biosynthetic process,ornithine catabolic process, by decarboxylation	high
Glyma04g03120	22	0	6.24014	5.22469	10.1271	0.00146107	0.47642	Glyma04g03120.1	PF01301	PTHR23421	KOG0496			AT4G36360.1	BGAL3	BGAL3 (beta-galactosidase 3); beta-galactosidase/ catalytic/ cation binding / sugar binding	carbohydrate metabolic process	high
Glyma04g40530	23	0	6.30344	5.28669	10.3702	0.00128069	0.47642	Glyma04g40530.1	PF00141					AT1G05260.1	RCI3	RCI3 (RARE COLD INDUCIBLE GENE 3); peroxidase	response to oxidative stress,response to desiccation,response to cold,hyperosmotic salinity response,oxidation-reduction process	high
Glyma05g25580	27	0	6.53205	5.51062	11.2696	0.000787864	0.47642	Glyma05g25580.1	PF01565,PF08031	PTHR11748				AT1G30760.1		FAD-binding domain-containing protein	response to oxidative stress,embryo development ending in seed dormancy,polar nucleus fusion,oxidation-reduction process	high
Glyma06g01710	26	0	6.47821	5.45787	11.0548	0.000884585	0.47642	Glyma06g01710.1	PF08246,PF00112	PTHR12411	KOG1543		K01376	AT1G20850.1	XCP2	XCP2 (xylem cysteine peptidase 2); cysteine-type peptidase/ peptidase	proteolysis,response to water deprivation	high
Glyma06g09340	26	0	6.47821	5.45787	11.0548	0.000884585	0.47642	Glyma06g09340.1	PF00069,PF07714	PTHR22985	KOG0580			AT4G32830.1	AtAUR1	AtAUR1 (ATAURORA1); histone kinase(H3-S10 specific) / kinase/ protein serine/threonine kinase	cytokinesis,protein phosphorylation,spindle organization,mitosis,histone phosphorylation,regulation of protein stability,response to estradiol stimulus,phosphatidylinositol-mediated signaling	high,low
Glyma06g45920	24	0	6.36408	5.34608	10.6055	0.00112753	0.47642	Glyma06g45920.1	PF00141					AT1G05260.1	RCI3	RCI3 (RARE COLD INDUCIBLE GENE 3); peroxidase	response to oxidative stress,response to desiccation,response to cold,hyperosmotic salinity response,oxidation-reduction process	high
Glyma07g01730	23	0	6.30344	5.28669	10.3702	0.00128069	0.47642	Glyma07g01730.1	PF03767					AT4G25150.1		acid phosphatase, putative	defense response to insect,response to oxidative stress,response to wounding,response to jasmonic acid stimulus,hyperosmotic salinity response,response to copper ion	high
Glyma07g03800	68	2	4.42848	6.86735	10.1597	0.00143542	0.47642	Glyma07g03800.1	PF03171	PTHR10209	KOG0143			AT1G52820.1		2-oxoglutarate-dependent dioxygenase, putative	glucosinolate biosynthetic process,oxidation-reduction process	high
Glyma08g11490	28	0	6.58396	5.56149	11.4784	0.000704108	0.47642	Glyma08g11490.1	PF00464	PTHR11680	KOG2467	2.1.2.1	K00600	AT4G13930.1	SHM4	SHM4 (serine hydroxymethyltransferase 4); catalytic/ glycine hydroxymethyltransferase/ pyridoxal phosphate binding	glycine metabolic process,L-serine metabolic process,one-carbon metabolic process,polar nucleus fusion	high
Glyma08g19420	51	1	4.88723	6.44133	10.6227	0.00111711	0.47642	Glyma08g19420.1	PF00022	PTHR11937	KOG0676		K10355	AT3G12110.1	ACT11	ACT11 (actin-11); structural constituent of cytoskeleton	response to light stimulus,response to wounding,response to auxin stimulus,seed germination,actin cytoskeleton organization,root development	high
Glyma09g40210	25	0	6.42227	5.40308	10.8335	0.000996776	0.47642	Glyma09g40210.1	PF05922,PF00082,PF02225	PTHR10795				AT4G00230.1	XSP1	XSP1 (xylem serine peptidase 1); identical protein binding / serine-type endopeptidase	proteolysis,response to auxin stimulus,lateral root morphogenesis,negative regulation of catalytic activity	high
Glyma10g11610	23	0	6.30344	5.28669	10.3702	0.00128069	0.47642	Glyma10g11610.1	PF02518,PF00204,PF00521	PTHR10169	KOG0355	5.99.1.3	K03164	AT3G23890.1	TOPII	TOPII (TOPOISOMERASE II); ATP binding / DNA binding / DNA topoisomerase (ATP-hydrolyzing)/ DNA topoisomerase/ DNA-dependent ATPase	resolution of meiotic recombination intermediates,neuron migration,DNA topological change,DNA ligation,chromatin silencing,mRNA export from nucleus,mitotic spindle organization,mitotic chromosome condensation,axonogenesis,apoptotic chromosome condensation,forebrain development,embryonic cleavage,transcription of nuclear large rRNA transcript from RNA polymerase I promoter,positive regulation of a…	high
Glyma10g39760	23	0	6.30344	5.28669	10.3702	0.00128069	0.47642	Glyma10g39760.1	PF00722,PF06955			2.4.1.207	K08235	AT1G11545.1		xyloglucan:xyloglucosyl transferase, putative / xyloglucan endotransglycosylase, putative / endo-xyloglucan transferase, putative	carbohydrate metabolic process,cellular glucan metabolic process,response to mechanical stimulus,response to low light intensity stimulus,response to auxin stimulus,unidimensional cell growth	high
Glyma11g29920	27	0	6.53205	5.51062	11.2696	0.000787864	0.47642	Glyma11g29920.1	PF00141					AT5G05340.1		peroxidase, putative	response to oxidative stress,oxidation-reduction process	high
Glyma12g10960	22	0	6.24014	5.22469	10.1271	0.00146107	0.47642	Glyma12g10960.1	PF00722,PF06955					AT4G03210.1	XTH9	XTH9 (XYLOGLUCAN ENDOTRANSGLUCOSYLASE/HYDROLASE 9); hydrolase, acting on glycosyl bonds / xyloglucan:xyloglucosyl transferase	carbohydrate metabolic process,cellular glucan metabolic process,DNA topological change	high
Glyma13g04530	24	0	6.36408	5.34608	10.6055	0.00112753	0.47642	Glyma13g04530.1	PF02704					AT5G14920.1		gibberellin-regulated family protein	response to abscisic acid stimulus,response to gibberellin stimulus,response to brassinosteroid stimulus,unidimensional cell growth	high
Glyma13g34290	22	0	6.24014	5.22469	10.1271	0.00146107	0.47642	Glyma13g34290.1	PF07722	PTHR11315	KOG1559			AT1G78660.1	ATGGH1	gamma-glutamyl hydrolase, putative / gamma-Glu-X carboxypeptidase, putative / conjugase, putative	glutamine metabolic process,response to zinc ion,response to insulin stimulus,response to drug,response to ethanol,tetrahydrofolylpolyglutamate metabolic process	high
Glyma13g42140	23	0	6.30344	5.28669	10.3702	0.00128069	0.47642	Glyma13g42140.1	PF00141			1.11.1.7	K00430	AT5G24070.1		peroxidase family protein	response to oxidative stress,response to virus,response to ethylene stimulus,oxidation-reduction process	high
Glyma14g03220	0	13	-6.00892	4.82671	10.9317	0.000945307	0.47642	Glyma14g03220.1	PF07983					AT2G30933.1		unknown protein	carbohydrate metabolic process	high
Glyma14g04160	24	0	6.36408	5.34608	10.6055	0.00112753	0.47642	Glyma14g04160.1	PF00134,PF02984	PTHR10177	KOG0653		K05868	AT2G26760.1	CYCB1;4	CYCB1;4 (Cyclin B1;4); cyclin-dependent protein kinase regulator	regulation of cell growth,mitosis,response to gamma radiation,cell division,regulation of cell cycle	high
Glyma15g00380	22	0	6.24014	5.22469	10.1271	0.00146107	0.47642	Glyma15g00380.1	PF01699		KOG1397		K07300	AT3G13320.1	CAX2	CAX2 (CATION EXCHANGER 2); calcium:cation antiporter/ calcium:hydrogen antiporter	phosphorus metabolic process,sodium ion transport,calcium ion transport,manganese ion transport,cellular calcium ion homeostasis,cellular zinc ion homeostasis,response to nematode,cold acclimation,response to salt stress,lithium ion transport,cadmium ion transport,cellular manganese ion homeostasis,response to calcium ion,transmembrane transport	high,low
Glyma15g03040	81	2	4.67987	7.10698	11.2511	0.00079577	0.47642	Glyma15g03040.1	PF01477,PF00305	PTHR11771				AT1G55020.1	LOX1	LOX1; lipoxygenase	oxylipin biosynthetic process,oxidation-reduction process	high
Glyma15g05720	23	0	6.30344	5.28669	10.3702	0.00128069	0.47642	Glyma15g05720.1	PF00933,PF01915					AT5G64570.1	XYL4	XYL4; hydrolase, hydrolyzing O-glycosyl compounds / xylan 1,4-beta-xylosidase	carbohydrate metabolic process,xylan catabolic process	high
Glyma15g29630	23	0	6.30344	5.28669	10.3702	0.00128069	0.47642	Glyma15g29630.1	PF00010					AT3G19860.1		basic helix-loop-helix (bHLH) family protein	cellular protein metabolic process	low
Glyma15g35390	23	0	6.30344	5.28669	10.3702	0.00128069	0.47642	Glyma15g35390.1	PF04043,PF01095					AT3G10710.1		pectinesterase family protein	cell wall modification	high
Glyma17g37990	25	0	6.42227	5.40308	10.8335	0.000996776	0.47642	Glyma17g37990.1	PF03330,PF01357					AT1G20190.1	ATEXPA11	ATEXPA11 (ARABIDOPSIS THALIANA EXPANSIN 11)	unidimensional cell growth,plant-type cell wall loosening,plant-type cell wall modification involved in multidimensional cell growth	high
Glyma18g06220	22	0	6.24014	5.22469	10.1271	0.00146107	0.47642	Glyma18g06220.1	PF00141					AT5G05340.1		peroxidase, putative	response to oxidative stress,oxidation-reduction process	high
Glyma18g44810	27	0	6.53205	5.51062	11.2696	0.000787864	0.47642	Glyma18g44810.1						AT5G01930.1		(1-4)-beta-mannan endohydrolase, putative	carbohydrate metabolic process	high
Glyma19g34380	24	0	6.36408	5.34608	10.6055	0.00112753	0.47642	Glyma19g34380.1	PF02309					AT3G23050.1	IAA7	IAA7 (INDOLE-3-ACETIC ACID 7); transcription factor	regulation of transcription, DNA-dependent,response to water deprivation,response to wounding,gravitropism,auxin mediated signaling pathway,response to jasmonic acid stimulus,lateral root morphogenesis	high
Glyma19g41690	48	1	4.80029	6.35797	10.2556	0.00136272	0.47642	Glyma19g41690.1	PF00085,PF07749	PTHR18929	KOG0191			AT2G47470.1	UNE5	UNE5 (UNFERTILIZED EMBRYO SAC 5); protein disulfide isomerase	protein folding,response to oxidative stress,double fertilization forming a zygote and endosperm,embryo development ending in seed dormancy,cell redox homeostasis	high
Glyma08g40200	85	3	4.20963	7.19571	9.9399	0.00161735	0.507448	Glyma08g40200.1	PF07189	PTHR20978	KOG3485			AT4G14342.1		pre-mRNA splicing factor 10 kDa subunit, putative	nuclear mRNA splicing, via spliceosome,mitotic spindle organization	high
Glyma13g26030	21	0	6.17393	5.15985	9.87571	0.00167475	0.51266	Glyma13g26030.1		PTHR13871:SF2				AT3G01680.1		unknown protein	cellular process	low
Glyma01g05850	15	0	5.69647	4.69189	8.15486	0.00429459	0.519489	Glyma01g05850.1	PF00445	PTHR11240	KOG1642	3.1.27.1	K01166	AT1G14220.1		ribonuclease T2 family protein	aging,response to wounding,anthocyanin biosynthetic process,jasmonic acid mediated signaling pathway,cellular response to phosphate starvation	high
Glyma01g37540	15	0	5.69647	4.69189	8.15486	0.00429459	0.519489	Glyma01g37540.1	PF01301,PF02140	PTHR23421	KOG0496			AT4G36360.1	BGAL3	BGAL3 (beta-galactosidase 3); beta-galactosidase/ catalytic/ cation binding / sugar binding	carbohydrate metabolic process	high
Glyma02g04410	0	8	-5.32242	4.0922	8.25587	0.00406205	0.519489	Glyma02g04410.1	PF00664,PF00005	PTHR19242	KOG0058			AT1G70610.1	ATTAP1	ATTAP1; ATPase, coupled to transmembrane movement of substances / transporter	lipid metabolic process,transport,chemotaxis,hyperosmotic response,spermatogenesis,embryo development ending in birth or egg hatching,positive regulation of growth rate,transmembrane transport	high
Glyma02g15290	16	0	5.78784	4.78153	8.47121	0.00360811	0.519489	Glyma02g15290.1	PF00141			1.11.1.7	K00430	AT1G49570.1		peroxidase, putative	response to oxidative stress,oxidation-reduction process	high
Glyma0317s00200	18	0	5.95486	4.94525	9.06562	0.0026046	0.519489	Glyma0317s00200.1	PF05368	PTHR14194				AT1G32100.1	PRR1	PRR1 (PINORESINOL REDUCTASE 1); pinoresinol reductase	regulation of nitrogen utilization,lignan biosynthetic process	high
Glyma03g39890	20	0	6.10454	5.09189	9.61547	0.00192945	0.519489	Glyma03g39890.1	PF00288,PF08544	PTHR10457	KOG1511	2.7.1.36	K00869	AT5G27450.1	MK	MK (MEVALONATE KINASE); mevalonate kinase	nematode larval development,cholesterol biosynthetic process,isoprenoid biosynthetic process,embryo development ending in birth or egg hatching,phosphorylation,negative regulation of translation,growth,locomotion	high,low
Glyma04g05220	15	0	5.69647	4.69189	8.15486	0.00429459	0.519489	Glyma04g05220.1	PF02018,PF00331					AT1G58370.1	RXF12	RXF12; endo-1,4-beta-xylanase/ hydrolase, hydrolyzing O-glycosyl compounds	carbohydrate metabolic process,xylan catabolic process	high
Glyma04g10630	17	0	5.87377	4.86577	8.77444	0.0030548	0.519489	Glyma04g10630.1	PF00010	PTHR19290				AT1G72210.1		basic helix-loop-helix (bHLH) family protein (bHLH096)	guard cell differentiation,positive regulation of cell differentiation,negative regulation of cell division	high
Glyma04g36860	44	1	4.67556	6.23866	9.73648	0.00180647	0.519489	Glyma04g36860.1	PF00044,PF02800	PTHR10836	KOG0657	1.2.1.12	K00134	AT1G13440.1	GAPC2	GAPC2 (GLYCERALDEHYDE-3-PHOSPHATE DEHYDROGENASE C2); NAD or NADH binding / binding / catalytic/ glyceraldehyde-3-phosphate dehydrogenase (phosphorylating)/ glyceraldehyde-3-phosphate dehydrogenase	gluconeogenesis,glycolysis,response to heat,response to sucrose stimulus,response to hydrogen peroxide,oxidation-reduction process	high
Glyma04g37570	35	1	4.34788	5.92693	8.41835	0.00371452	0.519489	Glyma04g37570.1	PF02953	PTHR21535	KOG3489			AT5G50810.1	TIM8	TIM8; P-P-bond-hydrolysis-driven protein transmembrane transporter	protein targeting to mitochondrion,sensory perception of sound,protein import into mitochondrial inner membrane,intracellular protein transmembrane transport	high
Glyma04g40160	15	0	5.69647	4.69189	8.15486	0.00429459	0.519489	Glyma04g40160.1						AT5G05180.1		unknown protein	transport,mitotic spindle organization,mitotic metaphase plate congression	high
Glyma04g42250	15	0	5.69647	4.69189	8.15486	0.00429459	0.519489	Glyma04g42250.1	PF00790,PF03127	PTHR13856	KOG1087			AT1G21380.1		VHS domain-containing protein / GAT domain-containing protein	intracellular protein transport,intra-Golgi vesicle-mediated transport	high
Glyma05g00370	17	0	5.87377	4.86577	8.77444	0.0030548	0.519489	Glyma05g00370.1	PF04057,PF01336,PF08646	PTHR23273	KOG0851			AT5G61000.1		replication protein, putative	nucleotide-excision repair, DNA damage removal,telomere maintenance,DNA replication,DNA-dependent DNA replication,nucleotide-excision repair, DNA gap filling,DNA recombination,meiosis	high
Glyma05g03120	15	0	5.69647	4.69189	8.15486	0.00429459	0.519489	Glyma05g03120.1	PF00406,PF05191	PTHR23359	KOG3078	2.7.4.3	K00939	AT5G63400.1	ADK1	ADK1 (ADENYLATE KINASE 1); ATP binding / adenylate kinase/ nucleobase, nucleoside, nucleotide kinase/ nucleotide kinase/ phosphotransferase, phosphate group as acceptor	nucleobase-containing compound metabolic process,purine ribonucleoside salvage,ADP biosynthetic process,DNA integration,adenine metabolic process	high
Glyma05g03130	15	0	5.69647	4.69189	8.15486	0.00429459	0.519489	Glyma05g03130.1	PF00069	PTHR11295	KOG0663			AT1G67580.1		protein kinase family protein	regulation of cell growth,blastocyst development,protein phosphorylation,apoptotic process,regulation of mitosis,positive regulation of growth rate,regulation of mRNA processing	high,low
Glyma05g03140	15	0	5.69647	4.69189	8.15486	0.00429459	0.519489	Glyma05g03140.1	PF00406,PF05191	PTHR23359	KOG3078	2.7.4.3	K00939	AT5G63400.1	ADK1	ADK1 (ADENYLATE KINASE 1); ATP binding / adenylate kinase/ nucleobase, nucleoside, nucleotide kinase/ nucleotide kinase/ phosphotransferase, phosphate group as acceptor	nucleobase-containing compound metabolic process,purine ribonucleoside salvage,ADP biosynthetic process,DNA integration,adenine metabolic process	high
Glyma05g25600	15	0	5.69647	4.69189	8.15486	0.00429459	0.519489	Glyma05g25600.1	PF04116	PTHR12863	KOG0539			AT2G34770.1	FAH1	FAH1 (FATTY ACID HYDROXYLASE 1); catalytic/ fatty acid alpha-hydroxylase	very long-chain fatty acid metabolic process,nematode larval development,fatty acid biosynthetic process,sphingolipid metabolic process,fatty acid oxidation,positive regulation of growth rate,positive regulation of multicellular organism growth,oxidation-reduction process	high
Glyma05g33860	16	0	5.78784	4.78153	8.47121	0.00360811	0.519489	Glyma05g33860.1	PF00314					AT1G73620.1		thaumatin-like protein, putative / pathogenesis-related protein, putative	systemic acquired resistance,response to UV-B,regulation of anthocyanin biosynthetic process	high
Glyma05g38330	57	2	4.17511	6.62767	9.09449	0.0025638	0.519489	Glyma05g38330.1	PF00240					AT4G24990.1	ATGP4	ATGP4	cellular protein modification process	low
Glyma06g02290	40	1	4.53901	6.10845	9.1789	0.00244821	0.519489	Glyma06g02290.1	PF02784,PF00278	PTHR11482	KOG0622	4.1.1.17	K01581	AT5G11880.1		diaminopimelate decarboxylase, putative / DAP carboxylase, putative	putrescine biosynthetic process,pantothenate biosynthetic process,ornithine catabolic process, by decarboxylation	high
Glyma07g08690	44	1	4.67556	6.23866	9.73648	0.00180647	0.519489	Glyma07g08690.1	PF09138	PTHR14986	KOG4146			AT3G61113.1		unknown protein	invasive growth in response to glucose limitation,proteolysis,response to oxidative stress,cell budding,protein urmylation,tRNA thio-modification,response to drug	high
Glyma07g11600	0	8	-5.32242	4.0922	8.25587	0.00406205	0.519489	Glyma07g11600.1	PF01263	PTHR10091	KOG1604			AT3G17940.1		aldose 1-epimerase family protein	carbohydrate metabolic process,galactose metabolic process	high
Glyma08g01410	20	0	6.10454	5.09189	9.61547	0.00192945	0.519489	Glyma08g01410.1	PF00403	PTHR22814	KOG1603			AT5G63530.1	FP3	ATFP3; metal ion binding / transition metal ion binding	metal ion transport,cellular transition metal ion homeostasis	high
Glyma08g02140	16	0	5.78784	4.78153	8.47121	0.00360811	0.519489	Glyma08g02140.1	PF01585	PTHR23149	KOG2809			AT1G63980.1		D111/G-patch domain-containing protein	telomere maintenance via telomerase	high
Glyma08g05820	19	0	6.03164	5.02048	9.34569	0.00223511	0.519489	Glyma08g05820.1	PF00314					AT1G73620.1		thaumatin-like protein, putative / pathogenesis-related protein, putative	systemic acquired resistance,response to UV-B,regulation of anthocyanin biosynthetic process	high
Glyma08g14810	15	0	5.69647	4.69189	8.15486	0.00429459	0.519489	Glyma08g14810.1						AT5G65207.1		unknown protein	microtubule-based process	high
Glyma08g16220	16	0	5.78784	4.78153	8.47121	0.00360811	0.519489	Glyma08g16220.1	PF00560	PTHR23258	KOG4579			AT3G12610.1	DRT100	DRT100 (DNA-DAMAGE REPAIR/TOLERATION 100); nucleotide binding / protein binding	protein phosphorylation,transmembrane receptor protein tyrosine kinase signaling pathway,UV protection,detection of bacterium,response to drug,defense response to bacterium	high,low
Glyma08g17300	16	0	5.78784	4.78153	8.47121	0.00360811	0.519489	Glyma08g17300.1	PF00141					AT1G30870.1		cationic peroxidase, putative	response to oxidative stress,response to nematode,respiratory burst,defense response to fungus,oxidation-reduction process	high
Glyma08g20230	19	0	6.03164	5.02048	9.34569	0.00223511	0.519489	Glyma08g20230.1	PF00305	PTHR11771				AT1G55020.1	LOX1	LOX1; lipoxygenase	oxylipin biosynthetic process,oxidation-reduction process	high
Glyma08g20750	0	8	-5.32242	4.0922	8.25587	0.00406205	0.519489	Glyma08g20750.1	PF00069,PF07714	PTHR23258	KOG1187			AT3G13690.1		protein kinase family protein	protein phosphorylation,response to stimulus	low
Glyma08g21420	34	1	4.30641	5.88767	8.25659	0.00406044	0.519489	Glyma08g21420.1	PF03767					AT4G25150.1		acid phosphatase, putative	defense response to insect,response to oxidative stress,response to wounding,response to jasmonic acid stimulus,hyperosmotic salinity response,response to copper ion	high
Glyma08g28980	17	0	5.87377	4.86577	8.77444	0.0030548	0.519489	Glyma08g28980.1	PF03018	PTHR21495				AT2G39430.1		disease resistance-responsive protein-related / dirigent protein-related	defense response,lignan biosynthetic process	high
Glyma09g22540	16	0	5.78784	4.78153	8.47121	0.00360811	0.519489	Glyma09g22540.1	PF05042					AT1G70670.1		caleosin-related family protein	response to desiccation,response to cold,response to salt stress,response to abscisic acid stimulus,embryo development ending in seed dormancy	high
Glyma09g36700	19	0	6.03164	5.02048	9.34569	0.00223511	0.519489	Glyma09g36700.1	PF02290	PTHR12013:SF4	KOG1761		K03104	AT2G43640.1		signal recognition particle 14 kDa family protein / SRP14 family protein	SRP-dependent cotranslational protein targeting to membrane,negative regulation of translational elongation	high
Glyma10g06880	15	0	5.69647	4.69189	8.15486	0.00429459	0.519489	Glyma10g06880.1	PF00314					AT1G20030.1		pathogenesis-related thaumatin family protein	xenobiotic metabolic process,systemic acquired resistance,response to UV-B,regulation of anthocyanin biosynthetic process,defense response to fungus	high
Glyma10g30710	17	0	5.87377	4.86577	8.77444	0.0030548	0.519489	Glyma10g30710.1	PF08263,PF00560,PF00069,PF07714	PTHR23258	KOG1187			AT1G08590.1		CLAVATA1 receptor kinase (CLV1)	protein phosphorylation,signal complex assembly,regulation of meristem structural organization,regulation of meristem growth,microsporocyte differentiation,gametophyte development	high,low
Glyma11g18340	16	0	5.78784	4.78153	8.47121	0.00360811	0.519489	Glyma11g18340.1	PF00069,PF07714	PTHR22986	KOG0589			AT3G44200.1	NEK6	NEK6 (''NIMA (NEVER IN MITOSIS, GENE A)-RELATED 6''); ATP binding / kinase/ protein kinase/ protein serine/threonine kinase	protein phosphorylation,microtubule-based process,epidermal cell differentiation	high,low
Glyma11g21020	15	0	5.69647	4.69189	8.15486	0.00429459	0.519489	Glyma11g21020.1	PF03018	PTHR21495				AT1G65870.1		disease resistance-responsive family protein	defense response,lignan biosynthetic process	high
Glyma11g21480	15	0	5.69647	4.69189	8.15486	0.00429459	0.519489	Glyma11g21480.1	PF00191	PTHR10502	KOG0819			AT5G12380.1		annexin, putative	response to osmotic stress,response to oxidative stress,response to abscisic acid stimulus,polysaccharide transport	high
Glyma12g02460	37	1	4.4274	6.00234	8.73184	0.00312702	0.519489	Glyma12g02460.1	PF00179	PTHR11621	KOG0421	6.3.2.19	K06688	AT1G50490.1	UBC20	UBC20 (ubiquitin-conjugating enzyme 20); ubiquitin-protein ligase	G2/M transition of mitotic cell cycle,cytokinesis,spindle organization,chromosome segregation,mitotic metaphase/anaphase transition,cyclin catabolic process,positive regulation of cell proliferation,protein ubiquitination,anaphase-promoting complex-dependent proteasomal ubiquitin-dependent protein catabolic process,positive regulation of exit from mitosis,phosphatidylinositol-mediated signaling,r…	high
Glyma12g02610	18	0	5.95486	4.94525	9.06562	0.0026046	0.519489	Glyma12g02610.1	PF07732,PF00394,PF07731	PTHR11709	KOG1263			AT1G76160.1	sks5	sks5 (SKU5 Similar 5); copper ion binding / oxidoreductase	oxidation-reduction process	high
Glyma12g08520	40	1	4.53901	6.10845	9.1789	0.00244821	0.519489	Glyma12g08520.1	PF00722,PF06955			2.4.1.207	K08235	AT2G36870.1		xyloglucan:xyloglucosyl transferase, putative / xyloglucan endotransglycosylase, putative / endo-xyloglucan transferase, putative	carbohydrate metabolic process,cellular glucan metabolic process,cell wall biogenesis	high
Glyma12g29420	1	18	-4.33779	5.37819	8.54077	0.00347279	0.519489	Glyma12g29420.1	PF00035	PTHR11207				AT2G28380.1	DRB2	DRB2 (DSRNA-BINDING PROTEIN 2); double-stranded RNA binding	response to hormone stimulus,production of ta-siRNAs involved in RNA interference,gene silencing by miRNA	high,low
Glyma12g33810	16	0	5.78784	4.78153	8.47121	0.00360811	0.519489	Glyma12g33810.1	PF00403	PTHR22814	KOG1603			AT1G06330.1		copper-binding family protein	copper ion transport,metal ion transport	high
Glyma13g27010	16	0	5.78784	4.78153	8.47121	0.00360811	0.519489	Glyma13g27010.1	PF00191	PTHR10502	KOG0819			AT2G38750.1	ANNAT4	ANNAT4 (ANNEXIN ARABIDOPSIS 4); calcium ion binding / calcium-dependent phospholipid binding	response to osmotic stress,response to oxidative stress,response to abscisic acid stimulus	high
Glyma13g32210	0	8	-5.32242	4.0922	8.25587	0.00406205	0.519489	Glyma13g32210.1	PF01453,PF00954,PF08276,PF00069,PF11883	PTHR23258	KOG1187			AT1G11300.1		ATP binding / carbohydrate binding / kinase/ protein kinase/ protein serine/threonine kinase/ protein tyrosine kinase/ sugar binding	protein phosphorylation,recognition of pollen	low
Glyma13g32990	16	0	5.78784	4.78153	8.47121	0.00360811	0.519489	Glyma13g32990.1						AT4G38070.1		bHLH family protein	system process,vesicle fusion,response to stress,axonogenesis,cell migration,ventricular system development,myofibril assembly,hindbrain development,intracellular transport,regulation of cellular process,cardiac muscle cell development	high
Glyma14g04180	52	2	4.04337	6.50386	8.55588	0.00344409	0.519489	Glyma14g04180.1	PF03168					AT2G44060.1		late embryogenesis abundant family protein / LEA family protein	response to desiccation,response to wounding,response to high light intensity,embryo development ending in seed dormancy	high
Glyma14g23990	17	0	5.87377	4.86577	8.77444	0.0030548	0.519489	Glyma14g23990.1	PF00137	PTHR10263	KOG0232	3.6.3.14	K02155	AT1G75630.1	AVA-P4	AVA-P4; ATPase	ATP synthesis coupled proton transport,ATP hydrolysis coupled proton transport	high
Glyma15g04820	16	0	5.78784	4.78153	8.47121	0.00360811	0.519489	Glyma15g04820.1									carbohydrate metabolic process	high
Glyma15g05800	18	0	5.95486	4.94525	9.06562	0.0026046	0.519489	Glyma15g05800.1	PF07977			4.2.1.-	K02372	AT5G10160.1		beta-hydroxyacyl-ACP dehydratase, putative	fatty acid biosynthetic process,lipid A biosynthetic process	high
Glyma15g11670	16	0	5.78784	4.78153	8.47121	0.00360811	0.519489	Glyma15g11670.1	PF00026,PF03489,PF05184	PTHR13683	KOG1339	3.4.23.40	K08245	AT1G11910.1		aspartyl protease family protein	proteolysis,lipid metabolic process,sphingolipid metabolic process	high
Glyma15g15360	16	0	5.78784	4.78153	8.47121	0.00360811	0.519489	Glyma15g15360.1	PF00182	PTHR22595	KOG4742			AT3G16920.1		chitinase	chitin catabolic process,response to heat,response to water deprivation,response to salt stress,response to cytokinin stimulus,lignin biosynthetic process,multidimensional cell growth,jasmonic acid and ethylene-dependent systemic resistance, ethylene mediated signaling pathway,root epidermal cell differentiation,regulation of salicylic acid metabolic process,cell wall macromolecule catabolic proc…	high
Glyma15g34620	19	0	6.03164	5.02048	9.34569	0.00223511	0.519489	Glyma15g34620.1	PF00970,PF00175	PTHR19370	KOG0534			AT5G17770.1	ATCBR	ATCBR (ARABIDOPSIS THALIANA NADH:CYTOCHROME B5 REDUCTASE 1); cytochrome-b5 reductase	vesicle-mediated transport,secretion by cell,oxidation-reduction process	high
Glyma15g40200	57	2	4.17511	6.62767	9.09449	0.0025638	0.519489	Glyma15g40200.1	PF02798,PF00043	PTHR11260	KOG0406			AT1G78380.1	ATGSTU19	ATGSTU19 (GLUTATHIONE S-TRANSFERASE TAU 19); glutathione binding / glutathione transferase	response to oxidative stress,toxin catabolic process,auxin mediated signaling pathway,cellular response to water deprivation	high
Glyma15g42940	15	0	5.69647	4.69189	8.15486	0.00429459	0.519489	Glyma15g42940.1	PF00213	PTHR11910	KOG1662			AT5G13450.1		ATP synthase delta chain, mitochondrial, putative / H(+)-transporting two-sector ATPase, delta (OSCP) subunit, putative	ATP catabolic process,ATP synthesis coupled proton transport,mitochondrial ATP synthesis coupled proton transport	high
Glyma16g09760	41	1	4.57438	6.14213	9.32221	0.00226392	0.519489	Glyma16g09760.1	PF04526					AT3G07390.1	AIR12	AIR12; extracellular matrix structural constituent	response to auxin stimulus,lateral root morphogenesis,extracellular matrix organization	high
Glyma16g24420	0	9	-5.48833	4.27077	8.87094	0.00289746	0.519489	Glyma16g24420.1	PF00171	PTHR11699	KOG2456			AT4G36250.1	ALDH3F1	ALDH3F1 (Aldehyde Dehydrogenase 3F1); 3-chloroallyl aldehyde dehydrogenase/ aldehyde dehydrogenase (NAD)	cellular aldehyde metabolic process,metabolic process,response to desiccation,response to salt stress,response to abscisic acid stimulus,oxidation-reduction process	high
Glyma16g27900	50	2	3.98711	6.45117	8.32925	0.00390117	0.519489	Glyma16g27900.1	PF00141					AT1G71695.1		peroxidase 12 (PER12) (P12) (PRXR6)	response to oxidative stress,oxidation-reduction process	high
Glyma16g32490	16	0	5.78784	4.78153	8.47121	0.00360811	0.519489	Glyma16g32490.1	PF00141					AT5G51890.1		peroxidase	response to oxidative stress,response to desiccation,response to cold,hyperosmotic salinity response,oxidation-reduction process	high
Glyma17g01580	83	3	4.1754	7.16342	9.79318	0.00175161	0.519489	Glyma17g01580.1	PF07732,PF00394,PF07731	PTHR11709	KOG1263			AT4G22010.1	sks4	sks4 (SKU5 Similar 4); copper ion binding / oxidoreductase	oxidation-reduction process	high
Glyma17g02260	247	12	3.81627	8.74687	9.74672	0.00179643	0.519489	Glyma17g02260.1	PF02727,PF02728,PF01179	PTHR10638	KOG1186			AT1G31710.1		copper amine oxidase, putative	amine metabolic process,secondary cell wall biogenesis,oxidation-reduction process	high
Glyma17g38210	20	0	6.10454	5.09189	9.61547	0.00192945	0.519489	Glyma17g38210.1	PF00069	PTHR11295	KOG0594		K00924	AT1G20930.1	CDKB2;2	CDKB2;2 (CYCLIN-DEPENDENT KINASE B2;2); cyclin-dependent protein kinase/ kinase	regulation of DNA replication,protein phosphorylation,mitosis,traversing start control point of mitotic cell cycle,positive regulation of cell proliferation,hormone-mediated signaling pathway,unidimensional cell growth,regulation of meristem structural organization,stomatal complex formation,regulation of G2/M transition of mitotic cell cycle,histone phosphorylation,DNA endoreduplication,cotyledo…	high,low
Glyma18g02550	17	0	5.87377	4.86577	8.77444	0.0030548	0.519489	Glyma18g02550.1	PF00651	PTHR23230				AT3G56230.1		speckle-type POZ protein-related	cellularization,segment polarity determination,mRNA metabolic process,protein ubiquitination,establishment of ommatidial planar polarity	high
Glyma18g05110	15	0	5.69647	4.69189	8.15486	0.00429459	0.519489	Glyma18g05110.1	PF00501	PTHR11968	KOG1176			AT1G65880.1	BZO1	BZO1 (BENZOYLOXYGLUCOSINOLATE 1); benzoate-CoA ligase	acetate metabolic process,glyoxylate cycle,metabolic process,glucosinolate biosynthetic process	high
Glyma18g41940	0	9	-5.48833	4.27077	8.87094	0.00289746	0.519489	Glyma18g41940.1	PF00316	PTHR11556	KOG1458			AT3G54050.1		fructose-1,6-bisphosphatase, putative / D-fructose-1,6-bisphosphate 1-phosphohydrolase, putative / FBPase, putative	carbohydrate metabolic process,fructose metabolic process,response to cold,reductive pentose-phosphate cycle	high
Glyma19g29720	15	0	5.69647	4.69189	8.15486	0.00429459	0.519489	Glyma19g29720.1	PF00970,PF00175	PTHR19370	KOG0534	1.6.2.2	K00326	AT5G17770.1	ATCBR	ATCBR (ARABIDOPSIS THALIANA NADH:CYTOCHROME B5 REDUCTASE 1); cytochrome-b5 reductase	oxidation-reduction process	high
Glyma19g30260	34	1	4.30641	5.88767	8.25659	0.00406044	0.519489	Glyma19g30260.1	PF11969,PF01230	PTHR23089	KOG3275			AT3G56490.1		zinc-binding protein, putative / protein kinase C inhibitor, putative	intracellular protein transport,ER to Golgi vesicle-mediated transport,membrane budding,signal transduction	high
Glyma19g31460	60	2	4.24874	6.69712	9.4002	0.00216962	0.519489	Glyma19g31460.1	PF03171	PTHR10209	KOG0143			AT1G52790.1		oxidoreductase, 2OG-Fe(II) oxygenase family protein	oxidation-reduction process	high
Glyma19g33940	15	0	5.69647	4.69189	8.15486	0.00429459	0.519489	Glyma19g33940.1	PF02431					AT3G63170.1		chalcone isomerase	phosphoenolpyruvate-dependent sugar phosphotransferase system,cellular modified amino acid biosynthetic process	high
Glyma19g37890	20	0	6.10454	5.09189	9.61547	0.00192945	0.519489	Glyma19g37890.1	PF01161	PTHR11362	KOG3346			AT5G03840.1	TFL1	TFL1 (TERMINAL FLOWER 1); phosphatidylethanolamine binding	protein targeting to vacuole,response to sucrose stimulus,negative regulation of flower development	high
Glyma19g38150	18	0	5.95486	4.94525	9.06562	0.0026046	0.519489	Glyma19g38150.1	PF00225	PTHR16012	KOG0243		K10398	AT2G36200.1		kinesin motor protein-related	mitotic cell cycle,microtubule-based movement,mitotic centrosome separation,spindle pole body organization	high
Glyma19g44710	19	0	6.03164	5.02048	9.34569	0.00223511	0.519489	Glyma19g44710.1	PF00036	PTHR10891	KOG0028			AT2G46600.1		calcium-binding protein, putative	mitosis,mitotic centrosome separation,spermatogenesis,response to auxin stimulus	high
Glyma20g12150	18	0	5.95486	4.94525	9.06562	0.0026046	0.519489	Glyma20g12150.1	PF07732,PF00394,PF07731	PTHR11709	KOG1263			AT5G21105.1		L-ascorbate oxidase/ copper ion binding / oxidoreductase	oxidation-reduction process	high
Glyma01g29380	33	1	4.26372	5.84729	8.09128	0.00444786	0.525321	Glyma01g29380.1	PF11721,PF00069,PF07714	PTHR23258	KOG1187			AT1G07650.1		leucine-rich repeat transmembrane protein kinase, putative	protein phosphorylation,transmembrane receptor protein tyrosine kinase signaling pathway	low
Glyma02g01990	33	1	4.26372	5.84729	8.09128	0.00444786	0.525321	Glyma02g01990.1	PF00759	PTHR22298				AT4G02290.1	AtGH9B13	AtGH9B13 (Arabidopsis thaliana glycosyl hydrolase 9B13); catalytic/ hydrolase, hydrolyzing O-glycosyl compounds	carbohydrate metabolic process,pattern specification process,response to nematode,fruit ripening,cellulose catabolic process,cell wall modification involved in multidimensional cell growth	high
Glyma01g38110	0	7	-5.13491	3.88961	7.58751	0.0058774	0.52638	Glyma01g38110.1	PF07714,PF00069	PTHR23258	KOG1187			AT2G18470.1		protein kinase family protein	protein phosphorylation,response to wounding,response to fungus	low
Glyma02g05470	14	0	5.59892	4.59613	7.82418	0.00515519	0.52638	Glyma02g05470.1	PF03171	PTHR10209	KOG0143	1.14.11.9	K00475	AT3G51240.1	F3H	F3H (FLAVANONE 3-HYDROXYLASE); naringenin 3-dioxygenase	flavonoid biosynthetic process,response to UV-B,oxidation-reduction process	high
Glyma02g13320	14	0	5.59892	4.59613	7.82418	0.00515519	0.52638	Glyma02g13320.1	PF00560	PTHR23258	KOG0472			AT3G24240.1		leucine-rich repeat transmembrane protein kinase, putative	protein phosphorylation,transmembrane receptor protein tyrosine kinase signaling pathway	low
Glyma03g27910	31	1	4.17434	5.76292	7.74942	0.00537299	0.52638	Glyma03g27910.1	PF00134,PF02984	PTHR10177	KOG0653		K05868	AT5G06150.1	CYC1BAT	CYC1BAT; cyclin-dependent protein kinase regulator	regulation of cell growth,mitosis,response to gamma radiation,cell division,regulation of cell cycle	high
Glyma03g36340	13	0	5.4943	4.49331	7.47776	0.00624658	0.52638	Glyma03g36340.1		PTHR12972				AT3G54750.1		unknown protein	cellular process	low
Glyma03g37420	13	0	5.4943	4.49331	7.47776	0.00624658	0.52638	Glyma03g37420.1	PF00759	PTHR22298				AT4G02290.1	AtGH9B13	AtGH9B13 (Arabidopsis thaliana glycosyl hydrolase 9B13); catalytic/ hydrolase, hydrolyzing O-glycosyl compounds	carbohydrate metabolic process,pattern specification process,response to nematode,fruit ripening,cellulose catabolic process,cell wall modification involved in multidimensional cell growth	high
Glyma04g43520	0	7	-5.13491	3.88961	7.58751	0.0058774	0.52638	Glyma04g43520.1	PF00462	PTHR11260				AT4G10000.1		electron carrier/ protein disulfide oxidoreductase	cell redox homeostasis	high
Glyma06g11920	1	16	-4.16989	5.20981	7.86812	0.0050314	0.52638	Glyma06g11920.1	PF00355,PF08417	PTHR21266				AT1G44446.1	CH1	CH1 (CHLORINA 1); chlorophyllide a oxygenase	chlorophyll biosynthetic process,oxidation-reduction process	high
Glyma06g14650	14	0	5.59892	4.59613	7.82418	0.00515519	0.52638	Glyma06g14650.1		PTHR18937:SF10				AT5G05180.1		unknown protein	M phase,microtubule-based process,vesicle-mediated transport,protein metabolic process,intracellular transport,organ development,cellular developmental process	high,low
Glyma06g28570	14	0	5.59892	4.59613	7.82418	0.00515519	0.52638	Glyma06g28570.1	PF04086,PF02881,PF00448	PTHR11564	KOG0781		K03110	AT4G30600.1		signal recognition particle receptor alpha subunit family protein	GTP catabolic process,SRP-dependent cotranslational protein targeting to membrane,intracellular protein transport,axonogenesis,regulation of protein secretion	high
Glyma07g02400	13	0	5.4943	4.49331	7.47776	0.00624658	0.52638	Glyma07g02400.1	PF00069	PTHR11295	KOG0594	2.7.11.22	K07760	AT3G54180.1	CDKB1;1	CDKB1;1 (CYCLIN-DEPENDENT KINASE B1;1); cyclin-dependent protein kinase/ kinase/ protein binding	cytokinesis,protein phosphorylation,mitosis,positive regulation of cell proliferation,response to cold,pollen development,hormone-mediated signaling pathway,unidimensional cell growth,regulation of meristem structural organization,stomatal complex formation,regulation of G2/M transition of mitotic cell cycle,histone phosphorylation,DNA endoreduplication,cotyledon development	high,low
Glyma07g04340	14	0	5.59892	4.59613	7.82418	0.00515519	0.52638	Glyma07g04340.1	PF00190,PF07883					AT5G20630.1	GER3	GER3 (GERMIN 3); oxalate oxidase	response to cold	high
Glyma07g09250	13	0	5.4943	4.49331	7.47776	0.00624658	0.52638	Glyma07g09250.1	PF00071,PF08477	PTHR11708	KOG0393		K07975	AT4G28950.1	ROP9	ROP9 (RHO-RELATED PROTEIN FROM PLANTS 9); GTP binding	small GTPase mediated signal transduction,negative regulation of abscisic acid mediated signaling pathway,protein transport	high
Glyma07g18540	0	7	-5.13491	3.88961	7.58751	0.0058774	0.52638	Glyma07g18540.1						AT5G03720.1	HSFA3	AT-HSFA3; DNA binding / transcription factor	regulation of transcription, DNA-dependent,response to heat	high
Glyma08g07950	13	0	5.4943	4.49331	7.47776	0.00624658	0.52638	Glyma08g07950.1	PF00933,PF01915					AT5G64570.1	XYL4	XYL4; hydrolase, hydrolyzing O-glycosyl compounds / xylan 1,4-beta-xylosidase	carbohydrate metabolic process,xylan catabolic process	high
Glyma08g45120	13	0	5.4943	4.49331	7.47776	0.00624658	0.52638	Glyma08g45120.1	PF00705,PF02747	PTHR11352	KOG1636		K04802	AT2G29570.1	PCNA2	PCNA2 (PROLIFERATING CELL NUCLEAR ANTIGEN 2); DNA binding / DNA polymerase processivity factor	regulation of DNA replication,base-excision repair, gap-filling,nucleotide-excision repair, DNA gap filling,intracellular protein transport,cell proliferation,response to bacterium,phosphatidylinositol-mediated signaling,regulation of cell cycle	high,low
Glyma09g14380	14	0	5.59892	4.59613	7.82418	0.00515519	0.52638	Glyma09g14380.1	PF00010	PTHR10014:SF13				AT2G24260.1		basic helix-loop-helix (bHLH) family protein	double fertilization forming a zygote and endosperm	high
Glyma10g11680	14	0	5.59892	4.59613	7.82418	0.00515519	0.52638	Glyma10g11680.1	PF02727,PF02728,PF01179	PTHR10638	KOG1186	1.4.3.21	K00276	AT4G12290.1		amine oxidase/ copper ion binding / quinone binding	amine metabolic process,secondary cell wall biogenesis,oxidation-reduction process	high
Glyma10g15280	13	0	5.4943	4.49331	7.47776	0.00624658	0.52638	Glyma10g15280.1	PF03767					AT1G04040.1		acid phosphatase class B family protein	defense response to insect,response to oxidative stress,response to wounding,response to jasmonic acid stimulus,hyperosmotic salinity response,response to copper ion	high
Glyma10g15980	47	2	3.89839	6.36829	7.97614	0.0047398	0.52638	Glyma10g15980.1	PF00933,PF01915					AT5G20950.1		glycosyl hydrolase family 3 protein	carbohydrate metabolic process	high
Glyma11g03890	6	48	-3.46133	6.89894	7.6801	0.00558331	0.52638	Glyma11g03890.1	PF00293	PTHR13994	KOG0648			AT5G47240.1	atnudt8	atnudt8 (Arabidopsis thaliana Nudix hydrolase homolog 8); hydrolase	response to oxidative stress,metabolic process,plant-type hypersensitive response,response to salt stress,defense response signaling pathway, resistance gene-dependent,response to ozone,defense response to bacterium	high
Glyma11g05560	13	0	5.4943	4.49331	7.47776	0.00624658	0.52638	Glyma11g05560.1	PF00307,PF03271	PTHR10623	KOG3000			AT5G67270.1	ATEB1C	ATEB1C (microtubule end binding protein 1); microtubule binding	cell proliferation,cortical cytoskeleton organization,negative regulation of microtubule polymerization	high
Glyma11g19880	1	16	-4.16989	5.20981	7.86812	0.0050314	0.52638	Glyma11g19880.1	PF04675,PF01068,PF04679	PTHR10459	KOG0967			AT1G08130.1	ATLIG1	ATLIG1 (ARABIDOPSIS THALIANA DNA LIGASE 1); ATP binding / DNA binding / DNA ligase (ATP)	mitotic cell cycle,telomere maintenance,DNA ligation,DNA repair,base-excision repair,nucleotide-excision repair, DNA gap filling,DNA recombination,anatomical structure morphogenesis,V(D)J recombination,DNA replication, removal of RNA primer	high
Glyma13g01950	13	0	5.4943	4.49331	7.47776	0.00624658	0.52638	Glyma13g01950.1	PF00933,PF01915					AT1G78060.1		glycosyl hydrolase family 3 protein	carbohydrate metabolic process,xylan catabolic process	high
Glyma13g16440	14	0	5.59892	4.59613	7.82418	0.00515519	0.52638	Glyma13g16440.1	PF00056,PF02866	PTHR23382	KOG1496	1.1.1.37	K00026	AT1G04410.1		malate dehydrogenase, cytosolic, putative	glycolysis,tricarboxylic acid cycle,malate metabolic process,oxidation-reduction process	high
Glyma13g25310	2	22	-3.79877	5.71472	7.61306	0.00579471	0.52638	Glyma13g25310.1	PF00176,PF00097,PF00271	PTHR10799	KOG1001			AT1G61140.1	EDA16	EDA16 (embryo sac development arrest 16); ATP binding / DNA binding / helicase/ protein binding / zinc ion binding	metabolic process,embryo sac development,cellular process	low
Glyma13g28570	13	0	5.4943	4.49331	7.47776	0.00624658	0.52638	Glyma13g28570.1	PF00069,PF07714,PF02985	PTHR22986	KOG0597			AT5G18700.1	EMB3013	EMB3013 (embryo defective 3013); ATP binding / binding / kinase/ protein kinase/ protein serine/threonine kinase	protein phosphorylation,embryo development ending in seed dormancy,regulation of sequence-specific DNA binding transcription factor activity	high,low
Glyma13g36680	14	0	5.59892	4.59613	7.82418	0.00515519	0.52638	Glyma13g36680.1	PF00403	PTHR22814	KOG1603			AT1G06330.1		copper-binding family protein	copper ion transport,metal ion transport	high
Glyma14g11870	13	0	5.4943	4.49331	7.47776	0.00624658	0.52638	Glyma14g11870.1	PF01817	PTHR21145	KOG0795	5.4.99.5	K01850	AT5G10870.1	ATCM2	ATCM2 (chorismate mutase 2); chorismate mutase	tryptophan biosynthetic process,aromatic amino acid family biosynthetic process, prephenate pathway,response to biotic stimulus,chorismate metabolic process	high
Glyma15g01170	14	0	5.59892	4.59613	7.82418	0.00515519	0.52638	Glyma15g01170.1	PF00295,PF01694	PTHR22936	KOG2289			AT4G35670.1		glycoside hydrolase family 28 protein / polygalacturonase (pectinase) family protein	carbohydrate metabolic process,cellular cell wall organization	high
Glyma15g07200	13	0	5.4943	4.49331	7.47776	0.00624658	0.52638	Glyma15g07200.1	PF01733	PTHR10332	KOG1479			AT4G05120.1	FUR1	FUR1 (FUDR RESISTANT 1); nucleoside transmembrane transporter	transport,pyrimidine nucleoside transport	high
Glyma15g13080	30	1	4.12749	5.71878	7.57251	0.00592652	0.52638	Glyma15g13080.1	PF00759	PTHR22298				AT5G49720.1	ATGH9A1	ATGH9A1 (ARABIDOPSIS THALIANA GLYCOSYL HYDROLASE 9A1); cellulase/ hydrolase, hydrolyzing O-glycosyl compounds	carbohydrate metabolic process,response to nematode,unidimensional cell growth,cellulose biosynthetic process,cellulose catabolic process,hyperosmotic salinity response	high
Glyma15g14170	14	0	5.59892	4.59613	7.82418	0.00515519	0.52638	Glyma15g14170.1	PF01565,PF08031	PTHR11748				AT1G30700.1		FAD-binding domain-containing protein	response to oxidative stress,oxidation-reduction process	high
Glyma15g16570	14	0	5.59892	4.59613	7.82418	0.00515519	0.52638	Glyma15g16570.1	PF00493	PTHR11630	KOG0480		K02542	AT5G44635.1	MCM6	minichromosome maintenance family protein / MCM family protein	S phase of mitotic cell cycle,DNA replication,DNA unwinding involved in replication,regulation of DNA-dependent DNA replication initiation	high
Glyma16g26710	13	0	5.4943	4.49331	7.47776	0.00624658	0.52638	Glyma16g26710.1	PF00804,PF05739	PTHR19957	KOG0810		K08486	AT1G08560.1	SYP111	SYP111 (SYNTAXIN OF PLANTS 111); SNAP receptor	protein targeting to membrane,cellular membrane fusion,salicylic acid mediated signaling pathway,jasmonic acid mediated signaling pathway,regulation of plant-type hypersensitive response,vesicle-mediated transport,negative regulation of programmed cell death,defense response to fungus,negative regulation of cellular defense response	high
Glyma17g15490	13	0	5.4943	4.49331	7.47776	0.00624658	0.52638	Glyma17g15490.1	PF01088	PTHR10589	KOG1415	3.4.19.12	K01309	AT4G17510.1	UCH3	UCH3 (UBIQUITIN C-TERMINAL HYDROLASE 3); ubiquitin thiolesterase	ubiquitin-dependent protein catabolic process,response to stress,axon target recognition,adult walking behavior,cell proliferation,protein deubiquitination,sensory perception of pain,axon transport of mitochondrion,eating behavior,neuromuscular process	high
Glyma17g36090	30	1	4.12749	5.71878	7.57251	0.00592652	0.52638	Glyma17g36090.1	PF07821	PTHR10357	KOG0471	3.2.1.1	K01176	AT4G25000.1	AMY1	AMY1 (ALPHA-AMYLASE-LIKE); alpha-amylase	carbohydrate metabolic process,response to abscisic acid stimulus,response to gibberellin stimulus	high
Glyma17g36980	13	0	5.4943	4.49331	7.47776	0.00624658	0.52638	Glyma17g36980.1						AT1G75260.1		oxidoreductase, acting on NADH or NADPH	cellular process	low
Glyma17g37270	13	0	5.4943	4.49331	7.47776	0.00624658	0.52638	Glyma17g37270.1	PF01301	PTHR23421	KOG0496			AT1G45130.1	BGAL5	BGAL5 (beta-galactosidase 5); beta-galactosidase/ catalytic/ cation binding	carbohydrate metabolic process,response to oxidative stress	high
Glyma18g00760	14	0	5.59892	4.59613	7.82418	0.00515519	0.52638	Glyma18g00760.1	PF02115	PTHR10980	KOG3205			AT3G07880.1		Rho GDP-dissociation inhibitor family protein	cellular component movement,immune response,negative regulation of cell adhesion,Rho protein signal transduction,multicellular organismal development,actin cytoskeleton organization	high
Glyma18g06670	14	0	5.59892	4.59613	7.82418	0.00515519	0.52638	Glyma18g06670.1	PF00560	PTHR23258	KOG1187			AT4G18640.1	MRH1	MRH1 (morphogenesis of root hair 1); ATP binding / protein binding / protein kinase/ protein serine/threonine kinase/ protein tyrosine kinase	protein phosphorylation,root hair cell differentiation	low
Glyma18g29520	14	0	5.59892	4.59613	7.82418	0.00515519	0.52638	Glyma18g29520.1	PF04387	PTHR11035	KOG3187	4.2.1.-	K10703	AT5G10480.1	PAS2	PAS2 (PASTICCINO 2); enoyl-CoA hydratase/ protein tyrosine phosphatase	protein dephosphorylation,multicellular organismal development,cell differentiation,negative regulation of developmental growth,negative regulation of peptidyl-tyrosine phosphorylation,regulation of cell division	high
Glyma18g43240	0	7	-5.13491	3.88961	7.58751	0.0058774	0.52638	Glyma18g43240.1	PF02771,PF02770,PF00441	PTHR10909	KOG0138			AT3G51840.1	ACX4	ACX4 (ACYL-COA OXIDASE 4); acyl-CoA oxidase/ oxidoreductase	fatty acid beta-oxidation,embryo development ending in seed dormancy,short-chain fatty acid metabolic process,oxidation-reduction process	high
Glyma18g48820	13	0	5.4943	4.49331	7.47776	0.00624658	0.52638	Glyma18g48820.1	PF02089	PTHR11247	KOG2541			AT3G60340.1		palmitoyl protein thioesterase family protein	protein depalmitoylation,cellular protein modification process,endocytosis,mitochondrion organization,lysosome organization,neurotransmitter secretion,visual perception,grooming behavior,associative learning,adult locomotory behavior,post-embryonic development,oviposition,regulation of phospholipase A2 activity,cellular protein catabolic process,regulation of cellular process	high,low
Glyma18g50750	30	1	4.12749	5.71878	7.57251	0.00592652	0.52638	Glyma18g50750.1	PF04833					AT5G60920.1	COB	COB (COBRA)	multidimensional cell growth,secondary cell wall biogenesis,cellulose microfibril organization	high
Glyma19g04240	14	0	5.59892	4.59613	7.82418	0.00515519	0.52638	Glyma19g04240.1	PF03214					AT5G15650.1	RGP2	RGP2 (REVERSIBLY GLYCOSYLATED POLYPEPTIDE 2); transferase, transferring hexosyl groups	cellular cell wall organization,plant-type cell wall biogenesis,cellulose biosynthetic process	high
Glyma19g40370	13	0	5.4943	4.49331	7.47776	0.00624658	0.52638	Glyma19g40370.1	PF00493	PTHR11630	KOG0482		K02210	AT4G02060.1	PRL	PRL (PROLIFERA); ATP binding / DNA binding / DNA-dependent ATPase/ nucleoside-triphosphatase/ nucleotide binding	S phase of mitotic cell cycle,DNA replication,pre-replicative complex assembly,DNA unwinding involved in replication,DNA strand elongation involved in DNA replication,regulation of transcription from RNA polymerase II promoter,cell proliferation,sugar mediated signaling pathway,regulation of DNA-dependent DNA replication initiation	high
Glyma20g32530	13	0	5.4943	4.49331	7.47776	0.00624658	0.52638	Glyma20g32530.1	PF00160	PTHR11071	KOG0881			AT3G66654.1		peptidyl-prolyl cis-trans isomerase cyclophilin-type family protein	protein folding,regulation of flower development,meristem structural organization,regulation of root meristem growth,leaf vascular tissue pattern formation,leaf formation,leaf shaping,regulation of histone methylation,carpel development,stamen development,sepal formation	high
Glyma20g33300	0	7	-5.13491	3.88961	7.58751	0.0058774	0.52638	Glyma20g33300.1	PF00097	PTHR12183	KOG4172			AT5G04460.1		protein binding / zinc ion binding	reproduction,response to oxidative stress,peripheral nervous system development,imaginal disc-derived wing morphogenesis,mesoderm development,regulation of Notch signaling pathway,embryo development ending in birth or egg hatching,sensory organ precursor cell fate determination,germ-line stem cell maintenance,olfactory behavior,regulation of compound eye photoreceptor development	high
Glyma20g38590	30	1	4.12749	5.71878	7.57251	0.00592652	0.52638	Glyma20g38590.1	PF00141					AT5G05340.1		peroxidase, putative	response to oxidative stress,hydrogen peroxide catabolic process,oxidation-reduction process	high
Glyma05g33190	29	1	4.07907	5.67321	7.39137	0.00655374	0.549178	Glyma05g33190.1	PF03765,PF00650	PTHR23324	KOG1471			AT1G72160.1		SEC14 cytosolic factor family protein / phosphoglyceride transfer family protein	transport,cellular process	low
Glyma01g20030	11	0	5.2591	4.26171	6.73097	0.0094753	0.555175	Glyma01g20030.1		PTHR10366				AT1G68540.1		oxidoreductase family protein	cellular metabolic process	low
Glyma01g20460	38	2	3.59385	6.08608	6.8068	0.00908114	0.555175	Glyma01g20460.1	PF01055	PTHR22762	KOG1065			AT1G68560.1	XYL1	XYL1 (ALPHA-XYLOSIDASE 1); alpha-N-arabinofuranosidase/ hydrolase, hydrolyzing O-glycosyl compounds / xylan 1,4-beta-xylosidase	regulation of the force of heart contraction,diaphragm contraction,heart morphogenesis,carbohydrate metabolic process,glycogen catabolic process,lysosome organization,locomotory behavior,tissue development,xylan catabolic process,muscle cell homeostasis,neuromuscular process controlling posture,neuromuscular process controlling balance	high
Glyma01g34590	0	6	-4.91935	3.65564	6.85609	0.00883398	0.555175	Glyma01g34590.1	PF00225,PF00514	PTHR16012	KOG0240			AT1G01950.1	ARK2	armadillo/beta-catenin repeat family protein / kinesin motor family protein	microtubule-based movement,regulation of microtubule polymerization or depolymerization,root hair cell tip growth	high
Glyma01g36500	11	0	5.2591	4.26171	6.73097	0.0094753	0.555175	Glyma01g36500.1	PF01426,PF00385,PF00145	PTHR10629		2.1.1.37	K00558	AT1G80740.1	CMT1	CMT1 (CHROMOMETHYLASE 1); DNA binding / chromatin binding	DNA methylation,chromatin silencing,regulation of gene expression by genetic imprinting,DNA mediated transformation,negative regulation of flower development,zygote asymmetric cytokinesis in embryo sac,maintenance of DNA methylation,DNA methylation on cytosine within a CG sequence,DNA methylation on cytosine within a CNG sequence,histone H3-K9 methylation	high
Glyma01g39720	12	0	5.38148	4.38232	7.11399	0.00764849	0.555175	Glyma01g39720.1	PF00307,PF03271	PTHR10623	KOG3000			AT5G67270.1	ATEB1C	ATEB1C (microtubule end binding protein 1); microtubule binding	cell proliferation,cortical cytoskeleton organization,negative regulation of microtubule polymerization	high
Glyma02g00700	27	1	3.97705	5.57744	7.01558	0.00808032	0.555175	Glyma02g00700.1	PF00515,PF07719	PTHR22904	KOG2449			AT1G04190.1		tetratricopeptide repeat (TPR)-containing protein	response to unfolded protein,response to heat,response to high light intensity,response to hydrogen peroxide	high
Glyma02g12020	12	0	5.38148	4.38232	7.11399	0.00764849	0.555175	Glyma02g12020.1	PF00445	PTHR11240	KOG1642	3.1.27.1	K01166	AT1G14220.1		ribonuclease T2 family protein	aging,response to wounding,anthocyanin biosynthetic process,jasmonic acid mediated signaling pathway,cellular response to phosphate starvation	high
Glyma02g17060	11	0	5.2591	4.26171	6.73097	0.0094753	0.555175	Glyma02g17060.1	PF00141					AT1G05260.1	RCI3	RCI3 (RARE COLD INDUCIBLE GENE 3); peroxidase	response to oxidative stress,response to desiccation,response to cold,hyperosmotic salinity response,oxidation-reduction process	high
Glyma02g45640	12	0	5.38148	4.38232	7.11399	0.00764849	0.555175	Glyma02g45640.1						AT2G42870.1	PAR1	PAR1 (PHY RAPIDLY REGULATED 1)	shade avoidance,developmental process	high
Glyma03g04500	11	0	5.2591	4.26171	6.73097	0.0094753	0.555175	Glyma03g04500.1	PF00352	PTHR10126	KOG3302		K03120	AT1G55520.1	TBP2	TBP2 (TATA BINDING PROTEIN 2); DNA binding / RNA polymerase II transcription factor/ TATA-binding protein binding	regulation of transcription, DNA-dependent,transcription from RNA polymerase I promoter,transcription initiation from RNA polymerase II promoter,transcription initiation from RNA polymerase III promoter	high
Glyma03g28310	0	6	-4.91935	3.65564	6.85609	0.00883398	0.555175	Glyma03g28310.1	PF07058					AT1G24764.1	ATMAP70-2	ATMAP70-2 (microtubule-associated proteins 70-2); microtubule binding	cytoskeleton organization,multicellular organismal process	high,low
Glyma03g28520	11	0	5.2591	4.26171	6.73097	0.0094753	0.555175	Glyma03g28520.1	PF00462		KOG2824			AT3G57070.1		glutaredoxin family protein	cell redox homeostasis	high
Glyma03g35580	11	0	5.2591	4.26171	6.73097	0.0094753	0.555175	Glyma03g35580.1	PF00400	PTHR19919				AT5G24520.1	TTG1	TTG1 (TRANSPARENT TESTA GLABRA 1); DNA binding / nucleotide binding / protein binding	epidermal cell fate specification,trichome differentiation,cartilage development	high
Glyma03g36850	12	0	5.38148	4.38232	7.11399	0.00764849	0.555175	Glyma03g36850.1	PF00462	PTHR10168	KOG1752			AT3G62950.1		glutaredoxin family protein	transport,cell redox homeostasis,stamen morphogenesis,petal formation,anther development	high
Glyma04g01130	11	0	5.2591	4.26171	6.73097	0.0094753	0.555175	Glyma04g01130.1	PF00257					AT1G76180.1	ERD14	ERD14 (EARLY RESPONSE TO DEHYDRATION 14); calcium ion binding	response to stress,response to osmotic stress,response to desiccation,response to water,cold acclimation,response to abscisic acid stimulus,response to gibberellin stimulus,negative regulation of gibberellic acid mediated signaling pathway,xylem and phloem pattern formation,auxin homeostasis,heat acclimation,style development,stigma development	high
Glyma04g09110	12	0	5.38148	4.38232	7.11399	0.00764849	0.555175	Glyma04g09110.1	PF00390,PF03949	PTHR23406	KOG1257	1.1.1.40	K00029	AT5G25880.1	ATNADP-ME3	ATNADP-ME3 (NADP-malic enzyme 3); malate dehydrogenase (oxaloacetate-decarboxylating) (NADP+)/ malic enzyme/ oxidoreductase, acting on NADH or NADPH, NAD or NADP as acceptor	malate metabolic process,fatty acid biosynthetic process,response to stress,pentose-phosphate shunt, oxidative branch,oxidation-reduction process	high
Glyma04g10780	0	6	-4.91935	3.65564	6.85609	0.00883398	0.555175	Glyma04g10780.1	PF05678					AT1G78310.1		VQ motif-containing protein	cellular process	low
Glyma04g38590	11	0	5.2591	4.26171	6.73097	0.0094753	0.555175	Glyma04g38590.1	PF01301,PF02140	PTHR23421	KOG0496			AT5G63810.1	BGAL10	BGAL10 (beta-galactosidase 10); beta-galactosidase/ catalytic/ cation binding	carbohydrate metabolic process	high
Glyma05g00740	11	0	5.2591	4.26171	6.73097	0.0094753	0.555175	Glyma05g00740.1		PTHR23023	KOG1399			AT5G61290.1		flavin-containing monooxygenase family protein / FMO family protein	cellular aromatic compound metabolic process	high
Glyma05g01330	11	0	5.2591	4.26171	6.73097	0.0094753	0.555175	Glyma05g01330.1	PF00011	PTHR11527				AT2G27140.1		heat shock family protein	response to oxidative stress,response to heat,response to virus	high
Glyma05g03490	11	0	5.2591	4.26171	6.73097	0.0094753	0.555175	Glyma05g03490.1	PF03514					AT1G63100.1		scarecrow transcription factor family protein	response to auxin stimulus,response to oxidative stress, response to brassinosteroid stimulus,regulation of nitrogen utilization,asymmetric cell division,gravitropism,response to ethylene stimulus,response to abscisic acid stimulus,negative regulation of gibberellic acid mediated signaling pathway,radial pattern formation,negative regulation of seed germination,response to far red light,phloem tr…	high
Glyma05g28610	0	6	-4.91935	3.65564	6.85609	0.00883398	0.555175	Glyma05g28610.1	PF00195,PF02797			2.3.1.74	K00660	AT5G13930.1	TT4	TT4 (TRANSPARENT TESTA 4); naringenin-chalcone synthase	biosynthetic process,flavonoid biosynthetic process	high
Glyma06g03410	54	3	3.55798	6.5885	7.26873	0.00701654	0.555175	Glyma06g03410.1	PF05368	PTHR15020				AT4G39230.1		isoflavone reductase, putative	regulation of nitrogen utilization,response to oxidative stress	high
Glyma06g03610	11	0	5.2591	4.26171	6.73097	0.0094753	0.555175	Glyma06g03610.1						AT1G75150.1		unknown protein	cellular process,regulation of biological process	low
Glyma06g04460	12	0	5.38148	4.38232	7.11399	0.00764849	0.555175	Glyma06g04460.1	PF00076,PF00658	PTHR10432	KOG0123			AT1G49760.1	PAB8	PAB8 (POLY(A) BINDING PROTEIN 8); RNA binding / translation initiation factor	mRNA polyadenylation,translational initiation,mRNA stabilization,negative regulation of nuclear-transcribed mRNA poly(A) tail shortening	high
Glyma06g12080	11	0	5.2591	4.26171	6.73097	0.0094753	0.555175	Glyma06g12080.1	PF00085	PTHR18929	KOG0190			AT1G21750.1	ATPDIL1-1	ATPDIL1-1 (PDI-LIKE 1-1); protein disulfide isomerase	regulation of cell shape,body morphogenesis,oviposition,collagen and cuticulin-based cuticle development,positive regulation of multicellular organism growth,positive regulation of embryonic development,tail tip morphogenesis,cell redox homeostasis	high
Glyma06g32680	11	0	5.2591	4.26171	6.73097	0.0094753	0.555175	Glyma06g32680.1	PF10559,PF00344	PTHR10906	KOG1373		K10956	AT2G34250.1		protein transport protein sec61, putative	protein targeting,SRP-dependent cotranslational protein targeting to membrane, translocation,dorsal closure,cell death,head involution,protein secretion,protein transport,cuticle development,intracellular protein transmembrane transport	high
Glyma06g46350	11	0	5.2591	4.26171	6.73097	0.0094753	0.555175	Glyma06g46350.1	PF07732,PF00394,PF07731	PTHR11709	KOG1263			AT1G76160.1	sks5	sks5 (SKU5 Similar 5); copper ion binding / oxidoreductase	oxidation-reduction process	high
Glyma07g05750	1	13	-3.87454	4.91481	6.73594	0.00944896	0.555175	Glyma07g05750.1	PF00069,PF07714	PTHR22982	KOG0032			AT2G46700.1	CRK3	calcium-dependent protein kinase, putative / CDPK, putative	protein phosphorylation	low
Glyma07g37210	12	0	5.38148	4.38232	7.11399	0.00764849	0.555175	Glyma07g37210.1	PF04833					AT4G16120.1	COBL7	COBL7 (COBRA-LIKE 7)	plant-type cell wall biogenesis,root hair cell differentiation	high
Glyma08g43710	12	0	5.38148	4.38232	7.11399	0.00764849	0.555175	Glyma08g43710.1	PF00225,PF06548	PTHR16012	KOG0243			AT3G20150.1		kinesin motor family protein	phragmoplast assembly,microtubule-based movement,microgametogenesis	high
Glyma08g46520	11	0	5.2591	4.26171	6.73097	0.0094753	0.555175	Glyma08g46520.1	PF00067	PTHR19383	KOG0156			AT5G06900.1	CYP93D1	CYP93D1; electron carrier/ heme binding / iron ion binding / monooxygenase/ oxygen binding	oxidation-reduction process	high
Glyma08g47610	11	0	5.2591	4.26171	6.73097	0.0094753	0.555175	Glyma08g47610.1	PF00071,PF08477	PTHR11708	KOG0087		K07976	AT2G31680.1	AtRABA5d	AtRABA5d (Arabidopsis Rab GTPase homolog A5d); GTP binding	intracellular protein transport,nucleocytoplasmic transport,small GTPase mediated signal transduction,response to heat,inter-Golgi cisterna vesicle-mediated transport	high
Glyma09g32630	12	0	5.38148	4.38232	7.11399	0.00764849	0.555175	Glyma09g32630.1	PF00722,PF06955			2.4.1.207	K08235	AT4G28850.1		xyloglucan:xyloglucosyl transferase, putative / xyloglucan endotransglycosylase, putative / endo-xyloglucan transferase, putative	carbohydrate metabolic process,cellular glucan metabolic process	high
Glyma09g37910	12	0	5.38148	4.38232	7.11399	0.00764849	0.555175	Glyma09g37910.1	PF05922,PF00082	PTHR10795				AT5G59810.1	SBT5.4	SBT5.4; identical protein binding / serine-type endopeptidase	proteolysis,response to auxin stimulus,lateral root morphogenesis,negative regulation of catalytic activity	high
Glyma10g05520	12	0	5.38148	4.38232	7.11399	0.00764849	0.555175	Glyma10g05520.1	PF00072	PTHR23283				AT5G02810.1	PRR7	PRR7 (PSEUDO-RESPONSE REGULATOR 7); transcription regulator/ two-component response regulator	two-component signal transduction system (phosphorelay),regulation of transcription, DNA-dependent,response to temperature stimulus,red or far-red light signaling pathway,negative regulation of protein binding,regulation of circadian rhythm	high
Glyma10g13220	0	6	-4.91935	3.65564	6.85609	0.00883398	0.555175	Glyma10g13220.1		PTHR22986				AT4G08500.1	MEKK1	MEKK1 (MAP KINASE KINASE KINASE 1); DNA binding / MAP kinase kinase kinase/ kinase/ kinase binding / protein binding	MAPK cascade,protein phosphorylation,response to cold,response to wounding,response to salt stress,stomatal complex morphogenesis,response to cadmium ion	high,low
Glyma10g28190	11	0	5.2591	4.26171	6.73097	0.0094753	0.555175	Glyma10g28190.1	PF00190,PF07883					AT3G62020.1	GLP10	GLP10 (GERMIN-LIKE PROTEIN 10); manganese ion binding / nutrient reservoir	response to cold	high
Glyma11g03830	12	0	5.38148	4.38232	7.11399	0.00764849	0.555175	Glyma11g03830.1		PTHR10209				AT4G16770.1		iron ion binding / oxidoreductase/ oxidoreductase, acting on paired donors, with incorporation or reduction of molecular oxygen, 2-oxoglutarate as one donor, and incorporation of one atom each of oxygen into both donors	ethylene biosynthetic process,flavonoid biosynthetic process	high
Glyma11g13780	0	6	-4.91935	3.65564	6.85609	0.00883398	0.555175	Glyma11g13780.1	PF00232	PTHR10353	KOG0626	3.2.1.21	K01188	AT2G44450.1	BGLU15	BGLU15 (BETA GLUCOSIDASE 15); catalytic/ cation binding / hydrolase, hydrolyzing O-glycosyl compounds	carbohydrate metabolic process	high
Glyma11g15310	42	2	3.73719	6.21845	7.34865	0.00671131	0.555175	Glyma11g15310.1	PF03018	PTHR21495				AT2G28670.1		disease resistance-responsive family protein / fibroin-related	defense response,lignan biosynthetic process	high
Glyma11g15780	12	0	5.38148	4.38232	7.11399	0.00764849	0.555175	Glyma11g15780.1	PF04508					AT5G60210.1		unknown protein	viral reproduction,cellular component organization,vesicle-mediated transport	high
Glyma11g27280	0	6	-4.91935	3.65564	6.85609	0.00883398	0.555175	Glyma11g27280.1	PF07992,PF00070	PTHR22915	KOG2495	1.6.99.3	K03885	AT1G07180.1	NDA1	NDA1 (ALTERNATIVE NAD(P)H DEHYDROGENASE 1); NADH dehydrogenase	oxidation-reduction process	high
Glyma11g35710	11	0	5.2591	4.26171	6.73097	0.0094753	0.555175	Glyma11g35710.1	PF08263,PF00560,PF00069	PTHR23258	KOG1187			AT3G56100.1	MRLK	MRLK (MERISTEMATIC RECEPTOR-LIKE KINASE); ATP binding / protein binding / protein kinase/ protein serine/threonine kinase	protein phosphorylation,transmembrane receptor protein tyrosine kinase signaling pathway	low
Glyma11g36620	12	0	5.38148	4.38232	7.11399	0.00764849	0.555175	Glyma11g36620.1	PF05221,PF00670	PTHR23420	KOG1370	3.3.1.1	K01251	AT4G13940.1	MEE58	MEE58 (MATERNAL EFFECT EMBRYO ARREST 58); adenosylhomocysteinase/ copper ion binding	methylation-dependent chromatin silencing,one-carbon metabolic process,response to stress,embryo development ending in seed dormancy,posttranscriptional gene silencing	high
Glyma12g01000	11	0	5.2591	4.26171	6.73097	0.0094753	0.555175	Glyma12g01000.1	PF00149	PTHR22953	KOG1378			AT2G27190.1	PAP12	PAP12 (PURPLE ACID PHOSPHATASE 12); acid phosphatase/ protein serine/threonine phosphatase	metabolic process,cellular response to phosphate starvation	high
Glyma12g06100	27	1	3.97705	5.57744	7.01558	0.00808032	0.555175	Glyma12g06100.1	PF04554								plant-type cell wall organization	high
Glyma12g17510	38	2	3.59385	6.08608	6.8068	0.00908114	0.555175	Glyma12g17510.1	PF03321					AT5G54510.1	GH3.6	DFL1 (DWARF IN LIGHT 1); indole-3-acetic acid amido synthetase	auxin mediated signaling pathway,defense response to bacterium, incompatible interaction,unidimensional cell growth,salicylic acid mediated signaling pathway,auxin homeostasis,detection of fungus	high
Glyma12g35610	0	6	-4.91935	3.65564	6.85609	0.00883398	0.555175	Glyma12g35610.1						AT3G15095.1		unknown protein	cellular process	low
Glyma13g20950	11	0	5.2591	4.26171	6.73097	0.0094753	0.555175	Glyma13g20950.1	PF12171,PF00096	PTHR11389				AT2G28200.1		nucleic acid binding / transcription factor/ zinc ion binding	response to stress,response to abiotic stimulus	high
Glyma14g02260	0	6	-4.91935	3.65564	6.85609	0.00883398	0.555175	Glyma14g02260.1	PF00899,PF05237,PF00581	PTHR10953	KOG2017			AT5G55130.1	CNX5	CNX5 (CO-FACTOR FOR NITRATE, REDUCTASE AND XANTHINE DEHYDROGENASE 5); Mo-molybdopterin cofactor sulfurase	hermaphrodite genitalia development,cellular metabolic process	low
Glyma14g06760	11	0	5.2591	4.26171	6.73097	0.0094753	0.555175	Glyma14g06760.1	PF07732,PF00394,PF07731	PTHR11709	KOG1263			AT2G38080.1	IRX12	IRX12 (IRREGULAR XYLEM 12); laccase	secondary cell wall biogenesis,lignin catabolic process,oxidation-reduction process	high
Glyma14g13480	11	0	5.2591	4.26171	6.73097	0.0094753	0.555175	Glyma14g13480.1	PF00155	PTHR11879	KOG1411	2.6.1.1	K00813	AT4G31990.1	ASP5	ASP5 (ASPARTATE AMINOTRANSFERASE 5); L-aspartate:2-oxoglutarate aminotransferase	aspartate biosynthetic process,aspartate catabolic process,biosynthetic process,response to cold,leaf senescence,fatty acid transport,asparagine biosynthetic process from oxaloacetate,glutamate catabolic process to aspartate,glutamate catabolic process to 2-oxoglutarate,response to ethanol	high
Glyma14g22120	11	0	5.2591	4.26171	6.73097	0.0094753	0.555175	Glyma14g22120.1	PF01490	PTHR22950	KOG1303			AT1G10010.1	AAP8	AAP8; amino acid transmembrane transporter	response to nematode,basic amino acid transport,neutral amino acid transport,aspartate transport,tryptophan transport	high
Glyma14g36030	12	0	5.38148	4.38232	7.11399	0.00764849	0.555175	Glyma14g36030.1	PF00225	PTHR16012	KOG0244		K10395	AT5G60930.1		chromosome-associated kinesin, putative	spindle pole body separation,cytokinesis,microtubule-based movement,mitotic spindle organization,chromosome segregation,regulation of mitosis,male meiosis,single fertilization,cellulose microfibril organization,spindle elongation	high
Glyma14g38160	0	6	-4.91935	3.65564	6.85609	0.00883398	0.555175	Glyma14g38160.1	PF00141					AT5G05340.1		peroxidase, putative	response to oxidative stress,oxidation-reduction process	high
Glyma14g39880	40	2	3.6673	6.1538	7.0825	0.00778402	0.555175	Glyma14g39880.1	PF07732,PF00394,PF07731	PTHR11709	KOG1263			AT1G76160.1	sks5	sks5 (SKU5 Similar 5); copper ion binding / oxidoreductase	oxidation-reduction process	high
Glyma15g01440	12	0	5.38148	4.38232	7.11399	0.00764849	0.555175	Glyma15g01440.1						AT3G15550.1		unknown protein	metabolic process,anatomical structure morphogenesis,embryo development,cellular component organization,regulation of cellular process,localization	high
Glyma15g30010	12	0	5.38148	4.38232	7.11399	0.00764849	0.555175	Glyma15g30010.1		PTHR11527				AT5G04890.1	RTM2	RTM2 (RESTRICTED TEV MOVEMENT 2)	cellular process,response to stimulus	low
Glyma16g27050	12	0	5.38148	4.38232	7.11399	0.00764849	0.555175	Glyma16g27050.1	PF00804,PF05739	PTHR19957	KOG0810		K08486	AT5G08080.1	SYP132	SYP132 (SYNTAXIN OF PLANTS 132); SNAP receptor	protein targeting to membrane,cellular membrane fusion,salicylic acid mediated signaling pathway,jasmonic acid mediated signaling pathway,regulation of plant-type hypersensitive response,vesicle-mediated transport,negative regulation of programmed cell death,defense response to fungus,negative regulation of cellular defense response	high
Glyma16g30080	0	6	-4.91935	3.65564	6.85609	0.00883398	0.555175	Glyma16g30080.1	PF03931,PF01466	PTHR11165	KOG1724			AT3G61415.1	ASK21	ASK21 (ARABIDOPSIS SKP1-LIKE 21); protein binding / ubiquitin-protein ligase	ubiquitin-dependent protein catabolic process,regulation of mitotic cell cycle,sorocarp development,positive regulation of ubiquitin-protein ligase activity involved in mitotic cell cycle	high
Glyma17g02900	11	0	5.2591	4.26171	6.73097	0.0094753	0.555175	Glyma17g02900.1	PF00481	PTHR13832	KOG0700			AT3G16560.1		protein phosphatase 2C-related / PP2C-related	meristem structural organization,leaf development,regulation of developmental process,regulation of cellular process,regulation of biological quality	high
Glyma17g15990	11	0	5.2591	4.26171	6.73097	0.0094753	0.555175	Glyma17g15990.1	PF12352	PTHR21230			K08494	AT2G35190.1	NPSN11	NPSN11 (NOVEL PLANT SNARE 11); SNAP receptor/ protein transporter	cytokinesis,intracellular protein transport,vesicle-mediated transport	high
Glyma17g17470	12	0	5.38148	4.38232	7.11399	0.00764849	0.555175	Glyma17g17470.1	PF00651,PF03000					AT2G14820.1	NPY2	NPY2 (NAKED PINS IN YUC MUTANTS 2); protein binding / signal transducer	response to light stimulus,positive regulation of flower development,inflorescence development,cotyledon development	high
Glyma17g29320	11	0	5.2591	4.26171	6.73097	0.0094753	0.555175	Glyma17g29320.1	PF00141					AT4G30170.1		peroxidase, putative	response to oxidative stress,oxidation-reduction process	high
Glyma18g00500	40	2	3.6673	6.1538	7.0825	0.00778402	0.555175	Glyma18g00500.1		PTHR10366				AT3G23820.1	GAE6	GAE6 (UDP-D-GLUCURONATE 4-EPIMERASE 6); UDP-glucuronate 4-epimerase/ catalytic	carbohydrate metabolic process,nucleotide-sugar metabolic process	high
Glyma19g28980	12	0	5.38148	4.38232	7.11399	0.00764849	0.555175	Glyma19g28980.1		PTHR18929	KOG2640			AT3G03860.1	ATAPRL5	ATAPRL5 (APR-like 5)	double fertilization forming a zygote and endosperm,embryo development ending in seed dormancy,cell redox homeostasis	high
Glyma19g30310	0	6	-4.91935	3.65564	6.85609	0.00883398	0.555175	Glyma19g30310.1	PF04193	PTHR10178:SF14				AT2G41050.1		PQ-loop repeat family protein / transmembrane family protein	macromolecule metabolic process,cellular metabolic process,primary metabolic process	low
Glyma19g30600	11	0	5.2591	4.26171	6.73097	0.0094753	0.555175	Glyma19g30600.1	PF00067	PTHR19383	KOG0156	1.14.-.-	K09754	AT2G40890.1	CYP98A3	CYP98A3 (cytochrome P450, family 98, subfamily A, polypeptide 3); monooxygenase/ p-coumarate 3-hydroxylase	coumarin biosynthetic process,lignin biosynthetic process,flavonoid biosynthetic process,oxidation-reduction process	high
Glyma19g41250	11	0	5.2591	4.26171	6.73097	0.0094753	0.555175	Glyma19g41250.1	PF00249	PTHR10641	KOG0048			AT1G09540.1	MYB61	MYB61 (MYB DOMAIN PROTEIN 61); DNA binding / transcription factor	regulation of transcription, DNA-dependent,response to UV,phenylpropanoid biosynthetic process,response to auxin stimulus,response to gibberellin stimulus,response to salicylic acid stimulus,response to jasmonic acid stimulus,regulation of stomatal movement,seed coat development	high
Glyma20g23090	0	6	-4.91935	3.65564	6.85609	0.00883398	0.555175	Glyma20g23090.1	PF00582					AT3G62550.1		universal stress protein (USP) family protein	response to stress	high
Glyma20g30010	0	6	-4.91935	3.65564	6.85609	0.00883398	0.555175	Glyma20g30010.1		PTHR21493				AT3G49050.1		lipase class 3 family protein / calmodulin-binding heat-shock protein, putative	primary metabolic process	low
Glyma12g00320	3	24	-3.40139	5.87873	6.6503	0.00991391	0.57749	Glyma12g00320.1	PF02383	PTHR11200	KOG1888			AT1G22620.1	ATSAC1	ATSAC1 (suppressor of actin 1); phosphatidylinositol-4,5-bisphosphate 5-phosphatase	cytoskeleton organization,unidimensional cell growth,plant-type cell wall biogenesis	high
Glyma01g00850	0	5	-4.66582	3.37901	6.04893	0.0139147	0.580049	Glyma01g00850.1	PF01019	PTHR11686	KOG2410			AT4G29210.1	GGT4	GGT4 (GAMMA-GLUTAMYL TRANSPEPTIDASE 4); gamma-glutamyltransferase/ glutathione gamma-glutamylcysteinyltransferase	glutathione catabolic process,xenobiotic metabolic process,response to oxidative stress,cellular response to nitrogen starvation,spermatogenesis,peptide modification	high
Glyma01g01120	9	0	4.97794	3.98366	5.89788	0.0151591	0.580049	Glyma01g01120.1	PF01426,PF00145,PF00385	PTHR10629		2.1.1.37	K00558	AT1G69770.1	CMT3	CMT3 (chromomethylase 3); DNA (cytosine-5-)-methyltransferase	DNA methylation,chromatin silencing,DNA mediated transformation,zygote asymmetric cytokinesis in embryo sac,DNA methylation on cytosine within a CNG sequence,histone H3-K9 methylation	high
Glyma01g34770	9	0	4.97794	3.98366	5.89788	0.0151591	0.580049	Glyma01g34770.1	PF00722,PF06955			2.4.1.207	K08235	AT4G28850.1		xyloglucan:xyloglucosyl transferase, putative / xyloglucan endotransglycosylase, putative / endo-xyloglucan transferase, putative	carbohydrate metabolic process,cellular glucan metabolic process	high
Glyma02g07670	9	0	4.97794	3.98366	5.89788	0.0151591	0.580049	Glyma02g07670.1	PF00804,PF05739	PTHR19957	KOG0810			AT1G08560.1	SYP111	SYP111 (SYNTAXIN OF PLANTS 111); SNAP receptor	protein targeting to membrane,cellular membrane fusion,salicylic acid mediated signaling pathway,jasmonic acid mediated signaling pathway,regulation of plant-type hypersensitive response,vesicle-mediated transport,negative regulation of programmed cell death,defense response to fungus,negative regulation of cellular defense response	high
Glyma02g11430	10	0	5.12536	4.12964	6.32649	0.0118948	0.580049	Glyma02g11430.1	PF00069,PF07714	PTHR23258	KOG1187			AT3G19300.1		protein kinase family protein	protein phosphorylation,transmembrane receptor protein tyrosine kinase signaling pathway	low
Glyma02g11860	10	0	5.12536	4.12964	6.32649	0.0118948	0.580049	Glyma02g11860.1	PF05460	PTHR13394	KOG4557		K02608	AT1G26840.1	ORC6	ORC6 (ORIGIN RECOGNITION COMPLEX PROTEIN 6); DNA binding	DNA replication,DNA-dependent DNA replication	high
Glyma02g11880	0	5	-4.66582	3.37901	6.04893	0.0139147	0.580049	Glyma02g11880.1						AT1G14280.1	PKS2	PKS2 (PHYTOCHROME KINASE SUBSTRATE 2)	phototropism,response to red or far red light	low
Glyma02g18230	10	0	5.12536	4.12964	6.32649	0.0118948	0.580049	Glyma02g18230.1	PF02985	PTHR14222	KOG0414		K06677	AT3G57060.1		binding	mitotic spindle organization,mitotic chromosome condensation,meiotic chromosome condensation,chromatin silencing at silent mating-type cassette,maintenance of rDNA	high
Glyma02g39520	9	0	4.97794	3.98366	5.89788	0.0151591	0.580049	Glyma02g39520.1	PF00069,PF07714	PTHR23257	KOG0192			AT5G58520.1		protein kinase family protein	protein phosphorylation	low
Glyma02g45610	10	0	5.12536	4.12964	6.32649	0.0118948	0.580049	Glyma02g45610.1	PF01896	PTHR10536	KOG2851	2.7.7.-	K02684	AT5G41880.1	POLA3	POLA3; DNA primase	telomere maintenance,DNA replication, synthesis of RNA primer	high
Glyma03g00400	9	0	4.97794	3.98366	5.89788	0.0151591	0.580049	Glyma03g00400.1						AT3G08670.1		unknown protein	cellular process,response to stimulus	low
Glyma03g02760	158	14	2.95373	8.18012	6.26769	0.0122959	0.580049	Glyma03g02760.1									carbohydrate metabolic process	high
Glyma03g26940	9	0	4.97794	3.98366	5.89788	0.0151591	0.580049	Glyma03g26940.1		PTHR11926	KOG1192			AT4G01070.1	GT72B1	GT72B1; UDP-glucosyltransferase/ UDP-glycosyltransferase/ transferase, transferring glycosyl groups	response to toxin,xenobiotic catabolic process	high
Glyma03g38430	10	0	5.12536	4.12964	6.32649	0.0118948	0.580049	Glyma03g38430.1	PF03283	PTHR21562	KOG4287			AT2G46930.1		pectinacetylesterase, putative	response to oxidative stress	high
Glyma04g02380	9	0	4.97794	3.98366	5.89788	0.0151591	0.580049	Glyma04g02380.1	PF03330,PF01357					AT1G20190.1	ATEXPA11	ATEXPA11 (ARABIDOPSIS THALIANA EXPANSIN 11)	unidimensional cell growth,plant-type cell wall loosening,plant-type cell wall modification involved in multidimensional cell growth	high
Glyma04g03540	10	0	5.12536	4.12964	6.32649	0.0118948	0.580049	Glyma04g03540.1						AT1G75150.1		unknown protein	cellular process,system development	low
Glyma04g09350	82	7	2.98931	7.23619	5.98976	0.0143892	0.580049	Glyma04g09350.1	PF00091,PF03953	PTHR11588	KOG1376		K07374	AT1G50010.1	TUA2	TUA2; structural constituent of cytoskeleton	GTP catabolic process,microtubule-based movement,protein polymerization	high
Glyma05g01270	24	1	3.80907	5.42037	6.41462	0.0113185	0.580049	Glyma05g01270.1	PF00179	PTHR11621	KOG0419	6.3.2.19	K10573	AT2G02760.1	ATUBC2	ATUBC2 (UBIQUITING-CONJUGATING ENZYME 2); ubiquitin-protein ligase	in utero embryonic development,nematode larval development,base-excision repair,postreplication repair,ubiquitin-dependent protein catabolic process,mitotic spindle organization,sperm axoneme assembly,UV protection,cellular response to insulin stimulus,growth,regulation of protein metabolic process,centrosome organization	high
Glyma05g04960	9	0	4.97794	3.98366	5.89788	0.0151591	0.580049	Glyma05g04960.1	PF03171	PTHR10209	KOG0143			AT4G16765.1		oxidoreductase, 2OG-Fe(II) oxygenase family protein	flavonoid biosynthetic process,alkaloid biosynthetic process,oxidation-reduction process	high
Glyma05g27890	0	5	-4.66582	3.37901	6.04893	0.0139147	0.580049	Glyma05g27890.1	PF03200	PTHR10412	KOG2161	3.2.1.106	K01228	AT1G67490.1	GCS1	GCS1 (GLUCOSIDASE 1); alpha-glucosidase	oligosaccharide metabolic process,cellular process,positive regulation of growth rate,locomotion	low
Glyma05g35850	9	0	4.97794	3.98366	5.89788	0.0151591	0.580049	Glyma05g35850.1	PF06911	PTHR21068				AT4G15450.1		unknown protein	response to cold,response to water deprivation,response to high light intensity,response to salt stress	high
Glyma06g04580	9	0	4.97794	3.98366	5.89788	0.0151591	0.580049	Glyma06g04580.1	PF00134,PF02984	PTHR10177	KOG0656			AT4G34160.1	CYCD3;1	CYCD3;1 (CYCLIN D3;1); cyclin-dependent protein kinase regulator/ protein binding	G1 phase of mitotic cell cycle,G1/S transition of mitotic cell cycle,response to cytokinin stimulus,response to brassinosteroid stimulus,response to sucrose stimulus,regulation of cell proliferation,regulation of cell cycle	high
Glyma06g05740	10	0	5.12536	4.12964	6.32649	0.0118948	0.580049	Glyma06g05740.1	PF00011	PTHR11527	KOG0710			AT5G12020.1	HSP17.6II	HSP17.6II (17.6 KDA CLASS II HEAT SHOCK PROTEIN)	response to heat	high
Glyma06g12530	10	0	5.12536	4.12964	6.32649	0.0118948	0.580049	Glyma06g12530.1	PF00008,PF07645,PF00069,PF07714	PTHR23258	KOG1187			AT1G21240.1	WAK3	WAK3 (wall associated kinase 3); kinase/ protein serine/threonine kinase	protein phosphorylation,cell surface receptor signaling pathway,oligosaccharide metabolic process,response to salicylic acid stimulus,unidimensional cell growth,cellular water homeostasis,lateral root development	high,low
Glyma06g14850	10	0	5.12536	4.12964	6.32649	0.0118948	0.580049	Glyma06g14850.1	PF03330,PF01357					AT2G40610.1	ATEXPA8	ATEXPA8 (ARABIDOPSIS THALIANA EXPANSIN A8)	syncytium formation,unidimensional cell growth,plant-type cell wall loosening,plant-type cell wall modification involved in multidimensional cell growth	high
Glyma06g17590	10	0	5.12536	4.12964	6.32649	0.0118948	0.580049	Glyma06g17590.1	PF02458					AT5G41040.1		transferase family protein	lignin biosynthetic process,positive regulation of flavonoid biosynthetic process,auxin homeostasis	high
Glyma06g18140	0	5	-4.66582	3.37901	6.04893	0.0139147	0.580049	Glyma06g18140.1	PF10193	PTHR15830				AT3G48470.1	EMB2423	EMB2423 (EMBRYO DEFECTIVE 2423)	DNA replication,proteolysis,regulation of cellular metabolic process	high
Glyma06g41200	9	0	4.97794	3.98366	5.89788	0.0151591	0.580049	Glyma06g41200.1	PF00232	PTHR10353	KOG0626			AT5G54570.1	BGLU41	BGLU41 (BETA GLUCOSIDASE 41); catalytic/ cation binding / hydrolase, hydrolyzing O-glycosyl compounds	carbohydrate metabolic process	high
Glyma06g42900	10	0	5.12536	4.12964	6.32649	0.0118948	0.580049	Glyma06g42900.1	PF08523,PF01381	PTHR10245	KOG3398		K03627	AT2G42680.1	MBF1A	MBF1A (MULTIPROTEIN BRIDGING FACTOR 1A); DNA binding / transcription coactivator	transcription termination, DNA-dependent,regulation of transcription, DNA-dependent,central nervous system development,open tracheal system development,response to heat,response to water deprivation,response to abscisic acid stimulus,ethylene mediated signaling pathway,regulation of lipid metabolic process,positive regulation of DNA binding,endothelial cell differentiation,dendrite morphogenesis	high
Glyma06g44390	10	0	5.12536	4.12964	6.32649	0.0118948	0.580049	Glyma06g44390.1	PF04117	PTHR11266	KOG1944			AT2G42770.1		peroxisomal membrane 22 kDa family protein	mitochondrial genome maintenance,sensory perception of sound,homeostatic process	high
Glyma06g46480	9	0	4.97794	3.98366	5.89788	0.0151591	0.580049	Glyma06g46480.1	PF05786	PTHR13108	KOG2328		K06676	AT2G32590.1		unknown protein	mitosis	high
Glyma07g00730	9	0	4.97794	3.98366	5.89788	0.0151591	0.580049	Glyma07g00730.1	PF00225	PTHR16012				AT3G16060.1		kinesin motor family protein	microtubule-based movement,trichome morphogenesis	high
Glyma07g07480	9	0	4.97794	3.98366	5.89788	0.0151591	0.580049	Glyma07g07480.1	PF00069,PF07714	PTHR23258	KOG1187			AT4G00330.1	CRCK2	CRCK2; ATP binding / kinase/ protein kinase/ protein serine/threonine kinase	protein phosphorylation,transmembrane receptor protein tyrosine kinase signaling pathway	low
Glyma07g11880	0	5	-4.66582	3.37901	6.04893	0.0139147	0.580049	Glyma07g11880.1	PF00270,PF00271	PTHR10967	KOG0331			AT1G55150.1		DEAD box RNA helicase, putative (RH20)	nuclear-transcribed mRNA catabolic process, nonsense-mediated decay,rRNA processing	low
Glyma07g20070	9	0	4.97794	3.98366	5.89788	0.0151591	0.580049	Glyma07g20070.1	PF08311	PTHR14030		2.7.11.1	K02178	AT2G33560.1		spindle checkpoint protein-related	mitotic spindle organization,mitotic cell cycle spindle assembly checkpoint,regulation of exit from mitosis,anaphase-promoting complex-dependent proteasomal ubiquitin-dependent protein catabolic process,syncytial blastoderm mitotic cell cycle,negative regulation of ubiquitin-protein ligase activity involved in mitotic cell cycle	high
Glyma07g34930	9	0	4.97794	3.98366	5.89788	0.0151591	0.580049	Glyma07g34930.1	PF02535	PTHR11040	KOG1558			AT1G31260.1	ZIP10	ZIP10 (ZINC TRANSPORTER 10 PRECURSOR); cation transmembrane transporter/ metal ion transmembrane transporter	iron ion transport,manganese ion transport,zinc ion transport,cellular iron ion homeostasis,cadmium ion transport,metal ion transport,transmembrane transport	high
Glyma07g35620	9	0	4.97794	3.98366	5.89788	0.0151591	0.580049	Glyma07g35620.1	PF03330,PF01357					AT1G26770.1	ATEXPA10	ATEXPA10 (ARABIDOPSIS THALIANA EXPANSIN A 10); structural constituent of cell wall	syncytium formation,response to gibberellin stimulus,unidimensional cell growth,plant-type cell wall loosening,plant-type cell wall modification involved in multidimensional cell growth,response to red light	high
Glyma07g36330	9	0	4.97794	3.98366	5.89788	0.0151591	0.580049	Glyma07g36330.1		PTHR12428				AT5G62050.1	OXA1	OXA1; P-P-bond-hydrolysis-driven protein transmembrane transporter	nematode larval development,protein complex assembly,signal transduction,respiratory chain complex IV assembly,aerobic respiration,embryo development ending in birth or egg hatching,positive regulation of growth rate,protein import into mitochondrial inner membrane,protein insertion into mitochondrial membrane,protein insertion into membrane,oxidation-reduction process	high
Glyma08g05810	9	0	4.97794	3.98366	5.89788	0.0151591	0.580049	Glyma08g05810.1	PF00036	PTHR10891	KOG0027			AT1G18210.1		calcium-binding protein, putative	ciliary or flagellar motility,response to heat,response to cold,response to mechanical stimulus,response to absence of light,response to auxin stimulus,response to abscisic acid stimulus,response to gibberellin stimulus,response to 1-aminocyclopropane-1-carboxylic acid,response to metal ion,calcium-mediated signaling,response to hydrogen peroxide,long-day photoperiodism, flowering	high
Glyma08g13910	0	5	-4.66582	3.37901	6.04893	0.0139147	0.580049	Glyma08g13910.1						AT1G24560.1		unknown protein	muscle contraction,heart development,regulation of heart contraction,actin filament-based movement,myofibril assembly,primary metabolic process,regulation of biological quality	low
Glyma08g18470	9	0	4.97794	3.98366	5.89788	0.0151591	0.580049	Glyma08g18470.1	PF02365					AT3G12977.1		DNA binding	regulation of transcription, DNA-dependent,auxin mediated signaling pathway,meristem initiation,primary shoot apical meristem specification,formation of organ boundary,gynoecium development,lateral root development,negative regulation of cell division	high
Glyma08g20830	0	5	-4.66582	3.37901	6.04893	0.0139147	0.580049	Glyma08g20830.1	PF00400	PTHR11871	KOG1354			AT1G17720.1	ATB BETA	ATB BETA; nucleotide binding / protein phosphatase type 2A regulator	cell morphogenesis,signal transduction,fungal-type cell wall biogenesis,regulation of cytokinesis	high
Glyma08g23920	0	5	-4.66582	3.37901	6.04893	0.0139147	0.580049	Glyma08g23920.1	PF00069,PF07714	PTHR22986	KOG0582			AT1G79640.1		ATP binding / kinase/ protein kinase/ protein serine/threonine kinase/ protein tyrosine kinase	protein phosphorylation	low
Glyma08g27560	10	0	5.12536	4.12964	6.32649	0.0118948	0.580049	Glyma08g27560.1	PF04833					AT5G60920.1	COB	COB (COBRA)	multidimensional cell growth,secondary cell wall biogenesis,cellulose microfibril organization	high
Glyma08g42440	9	0	4.97794	3.98366	5.89788	0.0151591	0.580049	Glyma08g42440.1	PF02458					AT2G19070.1	SHT	SHT (SPERMIDINE HYDROXYCINNAMOYL TRANSFERASE); N-acyltransferase/ hydroxycinnamoyltransferase/ spermidine:caffeoyl CoA N-acyltransferase/ spermidine:coumaroyl CoA N-acyltransferase/ spermidine:feruloyl CoA N-acyltransferase/ spermidine:sinapoyl CoA N-acyl	lignin biosynthetic process,positive regulation of flavonoid biosynthetic process,auxin homeostasis	high
Glyma08g47380	24	1	3.80907	5.42037	6.41462	0.0113185	0.580049	Glyma08g47380.1	PF07732,PF00394,PF07731	PTHR11709	KOG1263			AT5G60020.1	LAC17	LAC17 (laccase 17); laccase	secondary cell wall biogenesis,lignin catabolic process,oxidation-reduction process	high
Glyma09g01090	9	0	4.97794	3.98366	5.89788	0.0151591	0.580049	Glyma09g01090.1	PF00097	PTHR12183				AT4G03965.1		protein binding / zinc ion binding	cellular process	low
Glyma09g01560	9	0	4.97794	3.98366	5.89788	0.0151591	0.580049	Glyma09g01560.1	PF07058					AT4G17220.1	ATMAP70-5	ATMAP70-5 (microtubule-associated proteins 70-5); microtubule binding	cytoskeleton organization	high
Glyma09g02670	10	0	5.12536	4.12964	6.32649	0.0118948	0.580049	Glyma09g02670.1	PF00141					AT5G06720.1		peroxidase, putative	response to oxidative stress,hydrogen peroxide catabolic process,oxidation-reduction process	high
Glyma09g04560	10	0	5.12536	4.12964	6.32649	0.0118948	0.580049	Glyma09g04560.1						AT3G16850.1		glycoside hydrolase family 28 protein / polygalacturonase (pectinase) family protein	carbohydrate metabolic process	high
Glyma09g19730	0	5	-4.66582	3.37901	6.04893	0.0139147	0.580049	Glyma09g19730.1	PF00069,PF07714	PTHR23258	KOG1187			AT1G18390.1		ATP binding / kinase/ protein kinase/ protein serine/threonine kinase/ protein tyrosine kinase	protein phosphorylation	low
Glyma09g37690	0	5	-4.66582	3.37901	6.04893	0.0139147	0.580049	Glyma09g37690.1						AT3G60380.1		unknown protein	cellular metabolic process,RNA transport,nuclear export	low
Glyma09g38850	0	5	-4.66582	3.37901	6.04893	0.0139147	0.580049	Glyma09g38850.1	PF01476,PF00069,PF07714	PTHR23258	KOG1187			AT1G16130.1	WAKL2	WAKL2 (wall associated kinase-like 2); kinase	protein phosphorylation,response to fungus,response to zinc ion,response to nickel cation,cell wall macromolecule catabolic process,response to cadmium ion	low
Glyma09g39610	10	0	5.12536	4.12964	6.32649	0.0118948	0.580049	Glyma09g39610.1	PF05938,PF05687,PF01373,PF00027,PF02551	PTHR11066	KOG3016			AT2G45880.1	BAM7	BAM7 (BETA-AMYLASE 7); beta-amylase/ catalytic/ cation binding	polysaccharide catabolic process,starch catabolic process,acyl-CoA metabolic process	high
Glyma09g41160	5	31	-3.0835	6.29226	6.01958	0.0141481	0.580049	Glyma09g41160.1		PTHR23258	KOG1187			AT3G08760.1	ATSIK	ATSIK; ATP binding / kinase/ protein kinase/ protein tyrosine kinase	protein phosphorylation	low
Glyma10g05720	9	0	4.97794	3.98366	5.89788	0.0151591	0.580049	Glyma10g05720.1	PF00612					AT5G03040.1	iqd2	iqd2 (IQ-domain 2); calmodulin binding	defense response,glucosinolate biosynthetic process	high
Glyma10g05800	25	1	3.86726	5.47469	6.62025	0.0100826	0.580049	Glyma10g05800.1	PF00141			1.11.1.7	K00430	AT2G37130.1		peroxidase 21 (PER21) (P21) (PRXR5)	response to oxidative stress,response to nematode,defense response to fungus,oxidation-reduction process	high
Glyma10g27020	24	1	3.80907	5.42037	6.41462	0.0113185	0.580049	Glyma10g27020.1	PF03767					AT1G04040.1		acid phosphatase class B family protein	defense response to insect,response to oxidative stress,response to wounding,response to jasmonic acid stimulus,hyperosmotic salinity response,response to copper ion	high
Glyma10g40110	1	12	-3.76093	4.80187	6.31928	0.0119432	0.580049	Glyma10g40110.1	PF00224,PF02887	PTHR11817	KOG2323			AT3G22960.1	PKP-ALPHA	PKP-ALPHA; pyruvate kinase	glycolysis,fatty acid biosynthetic process,seed development	high
Glyma11g01410	10	0	5.12536	4.12964	6.32649	0.0118948	0.580049	Glyma11g01410.1	PF04607,PF02824	PTHR21262				AT3G14050.1	RSH2	RSH2 (RELA-SPOT HOMOLOG 2); GTP diphosphokinase	stringent response,guanosine tetraphosphate metabolic process	high
Glyma11g06750	9	0	4.97794	3.98366	5.89788	0.0151591	0.580049	Glyma11g06750.1	PF01476,PF00069,PF07714	PTHR23258	KOG1187			AT2G23770.1		protein kinase family protein / peptidoglycan-binding LysM domain-containing protein	protein phosphorylation,cell wall macromolecule catabolic process,detection of molecule of fungal origin	low
Glyma11g07530	9	0	4.97794	3.98366	5.89788	0.0151591	0.580049	Glyma11g07530.1	PF00719	PTHR10286	KOG1626	3.6.1.1	K01507	AT1G01050.1	AtPPa1	AtPPa1 (Arabidopsis thaliana pyrophosphorylase 1); inorganic diphosphatase	phosphate-containing compound metabolic process	low
Glyma11g07830	35	2	3.47616	5.97801	6.37382	0.0115816	0.580049	Glyma11g07830.1	PF00560	PTHR23258				AT5G66330.1		leucine-rich repeat family protein	signal transduction,regulation of meristem growth,floral organ development	high
Glyma11g10320	10	0	5.12536	4.12964	6.32649	0.0118948	0.580049	Glyma11g10320.1	PF07732,PF00394,PF07731	PTHR11709	KOG1263			AT1G76160.1	sks5	sks5 (SKU5 Similar 5); copper ion binding / oxidoreductase	oxidation-reduction process	high
Glyma11g16220	35	2	3.47616	5.97801	6.37382	0.0115816	0.580049	Glyma11g16220.1	PF00232	PTHR10353	KOG0626			AT5G36890.1	BGLU42	BGLU42 (BETA GLUCOSIDASE 42); beta-glucosidase/ catalytic/ cation binding / hydrolase, hydrolyzing O-glycosyl compounds	carbohydrate metabolic process	high
Glyma11g27190	10	0	5.12536	4.12964	6.32649	0.0118948	0.580049	Glyma11g27190.1	PF11960,PF00487					AT5G05580.1	FAD8	FAD8 (FATTY ACID DESATURASE 8); omega-3 fatty acid desaturase	lipid metabolic process,fatty acid biosynthetic process,response to temperature stimulus,oxidation-reduction process	high
Glyma12g03050	9	0	4.97794	3.98366	5.89788	0.0151591	0.580049	Glyma12g03050.1	PF00759,PF09478	PTHR22298				AT1G48930.1	AtGH9C1	AtGH9C1 (Arabidopsis thaliana glycosyl hydrolase 9C1); catalytic/ hydrolase, hydrolyzing O-glycosyl compounds	polysaccharide catabolic process,carbohydrate metabolic process	high
Glyma12g08440	9	0	4.97794	3.98366	5.89788	0.0151591	0.580049	Glyma12g08440.1	PF00403	PTHR22814	KOG1603			AT5G60800.1		heavy-metal-associated domain-containing protein	copper ion transport,metal ion transport	high
Glyma12g31730	9	0	4.97794	3.98366	5.89788	0.0151591	0.580049	Glyma12g31730.1	PF00225	PTHR16012	KOG4280			AT3G44050.1		kinesin motor protein-related	microtubule-based movement,cell cycle process	high
Glyma13g00760	2	17	-3.43071	5.35935	6.19855	0.0127855	0.580049	Glyma13g00760.1	PF02458					AT2G19070.1	SHT	SHT (SPERMIDINE HYDROXYCINNAMOYL TRANSFERASE); N-acyltransferase/ hydroxycinnamoyltransferase/ spermidine:caffeoyl CoA N-acyltransferase/ spermidine:coumaroyl CoA N-acyltransferase/ spermidine:feruloyl CoA N-acyltransferase/ spermidine:sinapoyl CoA N-acyl	lignin biosynthetic process,positive regulation of flavonoid biosynthetic process,auxin homeostasis	high
Glyma13g10450	9	0	4.97794	3.98366	5.89788	0.0151591	0.580049	Glyma13g10450.1	PF00069,PF07714	PTHR22986	KOG0582			AT4G10730.1		ATP binding / kinase/ protein kinase/ protein serine/threonine kinase/ protein tyrosine kinase	protein phosphorylation	low
Glyma13g18550	9	0	4.97794	3.98366	5.89788	0.0151591	0.580049	Glyma13g18550.1		PTHR11527:SF12				AT5G04890.1	RTM2	RTM2 (RESTRICTED TEV MOVEMENT 2)	response to stress,macromolecule metabolic process,cellular metabolic process,primary metabolic process	high,low
Glyma13g21440	0	5	-4.66582	3.37901	6.04893	0.0139147	0.580049	Glyma13g21440.1	PF00535					AT5G03760.1	ATCSLA09	ATCSLA09; mannan synthase/ transferase, transferring glycosyl groups	cellular cell wall organization,DNA mediated transformation,response to bacterium	high,low
Glyma13g22650	32	2	3.34801	5.86103	5.91522	0.0150106	0.580049	Glyma13g22650.1	PF02298					AT1G45063.1		copper ion binding / electron carrier	response to oxidative stress,response to wounding,response to absence of light,aluminum ion transport	high
Glyma13g24670	7	42	-3.05686	6.74333	6.21238	0.012686	0.580049	Glyma13g24670.1	PF10374	PTHR15696				AT1G28260.1		unknown protein	nucleobase-containing compound metabolic process,cellular protein modification process,phosphate-containing compound metabolic process,organelle organization,regulation of cellular process	low
Glyma13g25550	10	0	5.12536	4.12964	6.32649	0.0118948	0.580049	Glyma13g25550.1	PF04043,PF01095					AT5G04970.1		pectinesterase, putative	cell wall modification	high
Glyma13g26240	0	5	-4.66582	3.37901	6.04893	0.0139147	0.580049	Glyma13g26240.1	PF08699,PF02170,PF02171	PTHR22891	KOG1041			AT2G32940.1	AGO6	AGO6 (ARGONAUTE 6); nucleic acid binding	DNA methylation,virus induced gene silencing,response to auxin stimulus,embryo development ending in seed dormancy,defense response to bacterium, incompatible interaction,auxin metabolic process,leaf morphogenesis,response to far red light,long-distance posttranscriptional gene silencing,production of siRNA involved in RNA interference,chromatin silencing by small RNA,gene silencing by miRNA,adve…	low
Glyma13g26710	35	2	3.47616	5.97801	6.37382	0.0115816	0.580049	Glyma13g26710.1	PF01920	PTHR20903	KOG3501			AT2G07340.1		prefoldin-related KE2 family protein	protein folding,cell cycle,embryo development ending in birth or egg hatching,body morphogenesis,positive regulation of growth rate,locomotion,positive regulation of multicellular organism growth,hermaphrodite genitalia development	high
Glyma13g28450	10	0	5.12536	4.12964	6.32649	0.0118948	0.580049	Glyma13g28450.1	PF00083,PF07690	PTHR11600	KOG0254			AT5G18840.1		sugar transporter, putative	carbohydrate transport,response to nematode,transmembrane transport	high
Glyma13g34580	9	0	4.97794	3.98366	5.89788	0.0151591	0.580049	Glyma13g34580.1	PF00244	PTHR18860	KOG0841			AT2G42590.1	GRF9	GRF9 (GENERAL REGULATORY FACTOR 9); calcium ion binding / protein binding / protein phosphorylated amino acid binding	brassinosteroid mediated signaling pathway	high
Glyma13g41700	36	2	3.51647	6.01496	6.52086	0.0106616	0.580049	Glyma13g41700.1	PF02984	PTHR10177	KOG0653			AT5G06150.1	CYC1BAT	CYC1BAT; cyclin-dependent protein kinase regulator	cell cycle,regulation of cellular process	high
Glyma14g02180	10	0	5.12536	4.12964	6.32649	0.0118948	0.580049	Glyma14g02180.1	PF03999	PTHR19321	KOG4302			AT5G55230.1	ATMAP65-1	ATMAP65-1 (MICROTUBULE-ASSOCIATED PROTEINS 65-1); microtubule binding	cytokinesis by cell plate formation,microtubule bundle formation,DNA metabolic process,response to DNA damage stimulus,microtubule nucleation,positive regulation of microtubule polymerization,anaphase	high
Glyma14g03200	9	0	4.97794	3.98366	5.89788	0.0151591	0.580049	Glyma14g03200.1	PF01896	PTHR10536	KOG2851			AT5G41880.1	POLA3	POLA3; DNA primase	telomere maintenance,DNA replication, synthesis of RNA primer	high
Glyma14g11680	0	5	-4.66582	3.37901	6.04893	0.0139147	0.580049	Glyma14g11680.1		PTHR11592				AT4G31870.1	ATGPX7	ATGPX7 (glutathione peroxidase 7); glutathione peroxidase	response to oxidative stress	high
Glyma14g22250	10	0	5.12536	4.12964	6.32649	0.0118948	0.580049	Glyma14g22250.1	PF01138,PF03725	PTHR11097	KOG1613		K01149	AT1G60080.1		3\' exoribonuclease family domain 1-containing protein	RNA processing,biosynthetic process	low
Glyma14g38210	10	0	5.12536	4.12964	6.32649	0.0118948	0.580049	Glyma14g38210.1	PF00141					AT5G58390.1		peroxidase, putative	response to oxidative stress,oxidation-reduction process	high
Glyma14g39760	35	2	3.47616	5.97801	6.37382	0.0115816	0.580049	Glyma14g39760.1	PF00069	PTHR11295	KOG0594		K00924	AT1G20930.1	CDKB2;2	CDKB2;2 (CYCLIN-DEPENDENT KINASE B2;2); cyclin-dependent protein kinase/ kinase	protein phosphorylation,mitosis,hormone-mediated signaling pathway,unidimensional cell growth,regulation of meristem structural organization,stomatal complex formation,regulation of G2/M transition of mitotic cell cycle,histone phosphorylation,DNA endoreduplication,cotyledon development,cell division	high,low
Glyma15g07100	10	0	5.12536	4.12964	6.32649	0.0118948	0.580049	Glyma15g07100.1	PF08276,PF00069,PF07714	PTHR23258	KOG1187			AT1G11300.1		ATP binding / carbohydrate binding / kinase/ protein kinase/ protein serine/threonine kinase/ protein tyrosine kinase/ sugar binding	protein phosphorylation,defense response to bacterium,recognition of pollen,defense response to virus	low
Glyma15g10060	0	5	-4.66582	3.37901	6.04893	0.0139147	0.580049	Glyma15g10060.1	PF01535	PTHR10483				AT1G26900.1		pentatricopeptide (PPR) repeat-containing protein	protein phosphorylation	low
Glyma15g11650	9	0	4.97794	3.98366	5.89788	0.0151591	0.580049	Glyma15g11650.1		PTHR12701	KOG1962			AT5G42570.1		unknown protein	intracellular protein transport,apoptotic process	high
Glyma15g28430	0	5	-4.66582	3.37901	6.04893	0.0139147	0.580049	Glyma15g28430.1	PF00564,PF07714,PF00069	PTHR23257	KOG0192			AT1G79570.1		protein kinase family protein	RNA-dependent DNA replication,protein phosphorylation	low
Glyma15g35290	10	0	5.12536	4.12964	6.32649	0.0118948	0.580049	Glyma15g35290.1	PF04043,PF01095					AT5G04970.1		pectinesterase, putative	cell wall modification	high
Glyma15g41970	10	0	5.12536	4.12964	6.32649	0.0118948	0.580049	Glyma15g41970.1		PTHR13683	KOG1339			AT3G12700.1		aspartyl protease family protein	carbohydrate metabolic process,proteolysis	high
Glyma16g24440	25	1	3.86726	5.47469	6.62025	0.0100826	0.580049	Glyma16g24440.1	PF01301,PF02140	PTHR23421	KOG0496			AT4G36360.1	BGAL3	BGAL3 (beta-galactosidase 3); beta-galactosidase/ catalytic/ cation binding / sugar binding	carbohydrate metabolic process	high
Glyma16g26460	9	0	4.97794	3.98366	5.89788	0.0151591	0.580049	Glyma16g26460.1	PF00847					AT5G13910.1	LEP	LEP (LEAFY PETIOLE); DNA binding / transcription factor	regulation of transcription, DNA-dependent,response to auxin stimulus,response to abscisic acid stimulus,response to gibberellin stimulus,induced systemic resistance, jasmonic acid mediated signaling pathway,embryonic pattern specification,organ morphogenesis,flower development,positive regulation of seed germination,lateral root morphogenesis,negative regulation of ethylene mediated signaling pa…	high
Glyma17g04850	10	0	5.12536	4.12964	6.32649	0.0118948	0.580049	Glyma17g04850.1	PF06200,PF09425	PTHR23418:SF2				AT5G20900.1	JAZ12	JAZ12 (JASMONATE-ZIM-DOMAIN PROTEIN 12)	pollen development,jasmonic acid mediated signaling pathway,flower development	high
Glyma17g08820	9	0	4.97794	3.98366	5.89788	0.0151591	0.580049	Glyma17g08820.1	PF00067	PTHR19383	KOG0156			AT1G74110.1	CYP78A10	CYP78A10; electron carrier/ heme binding / iron ion binding / monooxygenase/ oxygen binding	fruit development,oxidation-reduction process	high
Glyma17g08900	9	0	4.97794	3.98366	5.89788	0.0151591	0.580049	Glyma17g08900.1	PF00582					AT5G17390.1		universal stress protein (USP) family protein	response to stress,root hair cell differentiation	high
Glyma17g10200	10	0	5.12536	4.12964	6.32649	0.0118948	0.580049	Glyma17g10200.1	PF02985					AT5G62580.1		binding	multicellular organismal development,unidimensional cell growth,circumnutation	high
Glyma17g11790	24	1	3.80907	5.42037	6.41462	0.0113185	0.580049	Glyma17g11790.1	PF00149	PTHR22953	KOG1378			AT5G34850.1	PAP26	PAP26 (PURPLE ACID PHOSPHATASE 26); acid phosphatase/ protein serine/threonine phosphatase	cellular response to phosphate starvation	high
Glyma18g12660	10	0	5.12536	4.12964	6.32649	0.0118948	0.580049	Glyma18g12660.1	PF01370,PF07993	PTHR10366	KOG0747			AT1G78570.1	RHM1	RHM1 (RHAMNOSE BIOSYNTHESIS 1); UDP-L-rhamnose synthase/ UDP-glucose 4,6-dehydratase/ catalytic	mucilage biosynthetic process,seed coat development,UDP-rhamnose biosynthetic process,cellular metabolic process	high,low
Glyma18g39760	9	0	4.97794	3.98366	5.89788	0.0151591	0.580049	Glyma18g39760.1	PF00249	PTHR10641	KOG0048			AT2G37630.1	AS1	AS1 (ASYMMETRIC LEAVES 1); DNA binding / protein homodimerization/ transcription factor	asymmetric cell division,response to salt stress,response to auxin stimulus,response to gibberellin stimulus,response to salicylic acid stimulus,response to jasmonic acid stimulus,polarity specification of adaxial/abaxial axis,leaf formation,response to cadmium ion	high,low
Glyma18g42310	24	1	3.80907	5.42037	6.41462	0.0113185	0.580049	Glyma18g42310.1	PF03255	PTHR22855				AT2G38040.1	CAC3	CAC3; acetyl-CoA carboxylase	fatty acid biosynthetic process	high
Glyma18g44050	0	5	-4.66582	3.37901	6.04893	0.0139147	0.580049	Glyma18g44050.1		PTHR12902				AT2G38440.1	SCAR2	SCAR2 (SCAR HOMOLOG 2)	angiogenesis,ameboidal cell migration,endocytosis,metabolic process,trichome branching,cell-cell adhesion,Rac protein signal transduction,lamellipodium assembly,actin filament-based movement,regulation of actin cytoskeleton organization,actin nucleation,regulation of biological quality	low
Glyma18g44930	24	1	3.80907	5.42037	6.41462	0.0113185	0.580049	Glyma18g44930.1	PF08263,PF00560,PF00069,PF07714	PTHR23258	KOG1187			AT5G01950.1		ATP binding / kinase/ protein serine/threonine kinase	protein phosphorylation,transmembrane receptor protein tyrosine kinase signaling pathway	low
Glyma18g45650	9	0	4.97794	3.98366	5.89788	0.0151591	0.580049	Glyma18g45650.1	PF02441	PTHR14359	KOG0672			AT3G18030.1	HAL3A	ATHAL3A; FMN binding / phosphopantothenoylcysteine decarboxylase	reproduction,nematode larval development,coenzyme A biosynthetic process,positive regulation of growth rate,hyperosmotic salinity response	high
Glyma19g00850	10	0	5.12536	4.12964	6.32649	0.0118948	0.580049	Glyma19g00850.1	PF00022	PTHR11937	KOG0676			AT3G12110.1	ACT11	ACT11 (actin-11); structural constituent of cytoskeleton	actin cytoskeleton organization,root hair elongation	high
Glyma19g03730	10	0	5.12536	4.12964	6.32649	0.0118948	0.580049	Glyma19g03730.1	PF02458					AT5G39050.1		transferase/ transferase, transferring acyl groups other than amino-acyl groups	anthocyanin biosynthetic process	high
Glyma19g25030	0	5	-4.66582	3.37901	6.04893	0.0139147	0.580049	Glyma19g25030.1	PF04825	PTHR12585				AT5G40840.1	SYN2	SYN2	DNA repair,mitotic spindle organization,mitotic sister chromatid cohesion,pollen development,megagametogenesis	high
Glyma19g25810	9	0	4.97794	3.98366	5.89788	0.0151591	0.580049	Glyma19g25810.1	PF00067	PTHR19383	KOG0157			AT3G01900.1	CYP94B2	CYP94B2; electron carrier/ heme binding / iron ion binding / monooxygenase/ oxygen binding	oxidation-reduction process	high
Glyma19g28690	9	0	4.97794	3.98366	5.89788	0.0151591	0.580049	Glyma19g28690.1		PTHR12794				AT1G54385.1		binding	spliceosomal complex assembly,multicellular organismal process	low
Glyma19g37250	9	0	4.97794	3.98366	5.89788	0.0151591	0.580049	Glyma19g37250.1	PF03463,PF03465	PTHR10853	KOG2869			AT4G27650.1	PEL1	PEL1 (PELOTA); translation release factor	meiotic spindle organization,compound eye morphogenesis,translational termination,male meiosis I,meiotic G2/MI transition,germ-line stem cell maintenance,female germ-line stem cell division,spermatocyte division,meiotic nuclear envelope disassembly	high
Glyma19g40170	10	0	5.12536	4.12964	6.32649	0.0118948	0.580049	Glyma19g40170.1	PF03552					AT1G02730.1	ATCSLD5	ATCSLD5; 1,4-beta-D-xylan synthase/ cellulose synthase	plant-type cell wall biogenesis,cellulose biosynthetic process,shoot development	high
Glyma19g41320	10	0	5.12536	4.12964	6.32649	0.0118948	0.580049	Glyma19g41320.1	PF00026,PF03489,PF05184	PTHR13683	KOG1339			AT1G11910.1		aspartyl protease family protein	proteolysis,lipid metabolic process,sphingolipid metabolic process	high
Glyma20g04630	9	0	4.97794	3.98366	5.89788	0.0151591	0.580049	Glyma20g04630.1	PF00249					AT1G69580.1		transcription factor	proteolysis,double fertilization forming a zygote and endosperm	high
Glyma20g18440	10	0	5.12536	4.12964	6.32649	0.0118948	0.580049	Glyma20g18440.1	PF00560	PTHR10552	KOG1644		K11092	AT1G09760.1	U2A\'	U2A\' (U2 small nuclear ribonucleoprotein A); protein binding	nuclear mRNA splicing, via spliceosome,mitotic spindle organization,response to cold	high
Glyma20g24640	10	0	5.12536	4.12964	6.32649	0.0118948	0.580049	Glyma20g24640.1						AT5G55820.1		unknown protein	embryonic development via the syncytial blastoderm,cell cycle,spermatid development,cellular component organization,cellular metabolic process,primary metabolic process,oogenesis,anatomical structure development,localization	high,low
Glyma20g24700	9	0	4.97794	3.98366	5.89788	0.0151591	0.580049	Glyma20g24700.1	PF06813	PTHR21576	KOG2504			AT2G39210.1		nodulin family protein	cellular process	low
Glyma20g30250	0	5	-4.66582	3.37901	6.04893	0.0139147	0.580049	Glyma20g30250.1	PF00249	PTHR12802	KOG0724			AT5G52660.1		myb family transcription factor	regulation of transcription, DNA-dependent,response to salt stress,response to ethylene stimulus,response to auxin stimulus,response to abscisic acid stimulus,response to gibberellin stimulus,response to salicylic acid stimulus,response to jasmonic acid stimulus,response to cadmium ion	low
Glyma20g34970	9	0	4.97794	3.98366	5.89788	0.0151591	0.580049	Glyma20g34970.1	PF00225	PTHR16012	KOG0242			AT4G14330.1		phragmoplast-associated kinesin-related protein 2 (PAKRP2)	mitotic cell cycle,microtubule-based movement,microtubule organizing center organization,spindle assembly	high
Glyma20g35470	9	0	4.97794	3.98366	5.89788	0.0151591	0.580049	Glyma20g35470.1	PF03999	PTHR19321	KOG4302			AT5G51600.1	PLE	PLE (PLEIADE); microtubule binding	cytokinesis by cell plate formation,microtubule bundle formation,nucleobase-containing compound metabolic process,microtubule nucleation,positive regulation of microtubule polymerization,anaphase	high
Glyma04g01240	2	16	-3.34433	5.27675	5.88274	0.01529	0.580149	Glyma04g01240.1	PF00186,PF00303	PTHR11549	KOG0673			AT2G16370.1	THY-1	THY-1 (THYMIDYLATE SYNTHASE 1); dihydrofolate reductase/ thymidylate synthase	dTMP biosynthetic process,glycine biosynthetic process,one-carbon metabolic process,nucleotide biosynthetic process,10-formyltetrahydrofolate biosynthetic process,oxidation-reduction process	high
Glyma08g12930	1	11	-3.6376	4.67969	5.8797	0.0153164	0.580149	Glyma08g12930.1	PF00248	PTHR11732	KOG1575			AT1G04420.1		aldo/keto reductase family protein	oxidation-reduction process	high
Glyma01g35390	21	1	3.61893	5.24359	5.76235	0.0163732	0.612442	Glyma01g35390.1	PF08263,PF00560,PF00069,PF07714	PTHR23258	KOG1187			AT1G31420.1	FEI1	FEI1 (FEI 1); ATP binding / kinase/ protein serine/threonine kinase	protein phosphorylation,transmembrane receptor protein tyrosine kinase signaling pathway,microsporogenesis,embryo development ending in seed dormancy,pollen maturation,protein autophosphorylation	low
Glyma14g06050	21	1	3.61893	5.24359	5.76235	0.0163732	0.612442	Glyma14g06050.1	PF00560,PF07714,PF00069	PTHR23258	KOG1187			AT3G51740.1	IMK2	IMK2 (INFLORESCENCE MERISTEM RECEPTOR-LIKE KINASE 2); ATP binding / kinase/ protein kinase/ protein serine/threonine kinase	protein phosphorylation,transmembrane receptor protein tyrosine kinase signaling pathway	low
Glyma17g28970	4	25	-3.07741	5.97394	5.77164	0.0162868	0.612442	Glyma17g28970.1	PF00069,PF07714	PTHR23258	KOG1187			AT2G24370.1		ATP binding / kinase/ protein kinase/ protein serine/threonine kinase	protein phosphorylation,response to stress	high,low
Glyma01g00600	3	18	-2.99043	5.4944	5.14333	0.0233359	0.615062	Glyma01g00600.1	PF00098,PF00249					AT5G56840.1		DNA-binding family protein	response to salt stress,response to ethylene stimulus,response to auxin stimulus,response to abscisic acid stimulus,response to gibberellin stimulus,response to salicylic acid stimulus,response to jasmonic acid stimulus,response to cadmium ion	low
Glyma01g31590	8	0	4.81372	3.82047	5.44196	0.0196586	0.615062	Glyma01g31590.1	PF08263,PF00560,PF07714,PF00069	PTHR23258	KOG1187			AT3G51740.1	IMK2	IMK2 (INFLORESCENCE MERISTEM RECEPTOR-LIKE KINASE 2); ATP binding / kinase/ protein kinase/ protein serine/threonine kinase	protein phosphorylation,transmembrane receptor protein tyrosine kinase signaling pathway	low
Glyma01g42280	7	0	4.62839	3.63539	4.95482	0.026018	0.615062	Glyma01g42280.1	PF08263,PF00560,PF00069,PF07714	PTHR23258	KOG1187			AT1G12460.1		leucine-rich repeat transmembrane protein kinase, putative	protein phosphorylation,transmembrane receptor protein tyrosine kinase signaling pathway,embryo sac development,leaf morphogenesis,stomatal complex morphogenesis,regulation of cell adhesion,ovule development,defense response to fungus	high,low
Glyma02g01660	7	0	4.62839	3.63539	4.95482	0.026018	0.615062	Glyma02g01660.1	PF00933,PF01915					AT1G02640.1	BXL2	BXL2 (BETA-XYLOSIDASE 2); hydrolase, hydrolyzing O-glycosyl compounds	carbohydrate metabolic process,xylan catabolic process	high
Glyma02g08050	8	0	4.81372	3.82047	5.44196	0.0196586	0.615062	Glyma02g08050.1	PF01202	PTHR21087				AT3G26900.1		shikimate kinase family protein	aromatic amino acid family biosynthetic process	high
Glyma02g14110	7	0	4.62839	3.63539	4.95482	0.026018	0.615062	Glyma02g14110.1	PF00485,PF01928	PTHR10285	KOG4203			AT1G26190.1		phosphoribulokinase/uridine kinase family protein	cAMP biosynthetic process,phosphate-containing compound metabolic process,metabolic process	low
Glyma02g17330	8	0	4.81372	3.82047	5.44196	0.0196586	0.615062	Glyma02g17330.1	PF02798,PF00043	PTHR11260	KOG0867			AT3G62760.1	ATGSTF13	ATGSTF13; glutathione transferase	response to oxidative stress,toxin catabolic process,response to water deprivation	high
Glyma02g17720	7	0	4.62839	3.63539	4.95482	0.026018	0.615062	Glyma02g17720.1	PF00067	PTHR19383	KOG0156			AT3G26300.1	CYP71B34	CYP71B34; electron carrier/ heme binding / iron ion binding / monooxygenase/ oxygen binding	oxidation-reduction process	high
Glyma02g28880	8	0	4.81372	3.82047	5.44196	0.0196586	0.615062	Glyma02g28880.1	PF00141			1.11.1.7	K00430	AT5G06720.1		peroxidase, putative	response to oxidative stress,hydrogen peroxide catabolic process,oxidation-reduction process	high
Glyma02g36600	8	0	4.81372	3.82047	5.44196	0.0196586	0.615062	Glyma02g36600.1	PF00450	PTHR11802	KOG1282	3.4.16.6	K01288	AT4G30610.1	BRS1	BRS1 (BRI1 SUPPRESSOR 1); serine-type carboxypeptidase	proteolysis,brassinosteroid mediated signaling pathway	high
Glyma02g36720	8	0	4.81372	3.82047	5.44196	0.0196586	0.615062	Glyma02g36720.1	PF03552	PTHR13301:SF1		2.4.1.12	K10999	AT5G17420.1	IRX3	IRX3 (IRREGULAR XYLEM 3); cellulose synthase	primary cell wall biogenesis,secondary cell wall biogenesis,rhamnogalacturonan I side chain metabolic process,cellulose biosynthetic process	high
Glyma02g37710	7	0	4.62839	3.63539	4.95482	0.026018	0.615062	Glyma02g37710.1	PF00484	PTHR11002	KOG1578			AT4G33580.1	BCA5	carbonic anhydrase family protein / carbonate dehydratase family protein	response to cold,carbon utilization	high
Glyma02g43550	7	0	4.62839	3.63539	4.95482	0.026018	0.615062	Glyma02g43550.1	PF03162					AT1G05000.1		tyrosine specific protein phosphatase family protein	telomere maintenance,protein dephosphorylation,endocytosis,response to stress,actin filament organization	high
Glyma02g47820	1	10	-3.50274	4.54667	5.41484	0.0199662	0.615062	Glyma02g47820.1	PF01105	PTHR22811	KOG1692			AT3G07680.1		emp24/gp25L/p24 family protein	transport,intracellular protein transport,vesicle-mediated transport,regulation of biological process	high
Glyma02g47940	7	0	4.62839	3.63539	4.95482	0.026018	0.615062	Glyma02g47940.1	PF00221		KOG0222			AT2G37040.1	pal1	pal1 (Phe ammonia lyase 1); phenylalanine ammonia-lyase	L-phenylalanine catabolic process,defense response,response to oxidative stress,biosynthetic process,response to wounding,phenylpropanoid biosynthetic process	high
Glyma03g03230	1	10	-3.50274	4.54667	5.41484	0.0199662	0.615062	Glyma03g03230.1	PF08242	PTHR18895	KOG3191			AT3G13440.1		methyltransferase/ nucleic acid binding	cellular protein modification process,methylation	low
Glyma03g07550	8	0	4.81372	3.82047	5.44196	0.0196586	0.615062	Glyma03g07550.1	PF10262	PTHR13544	KOG3286			AT5G58640.1		selenoprotein-related	cell redox homeostasis	high
Glyma03g09140	7	0	4.62839	3.63539	4.95482	0.026018	0.615062	Glyma03g09140.1	PF01490	PTHR22950	KOG1303			AT2G38120.1	AUX1	AUX1 (AUXIN RESISTANT 1); amino acid transmembrane transporter/ auxin binding / auxin influx transmembrane transporter/ transporter	establishment of planar polarity,amino acid transport,response to nematode,response to ethylene stimulus,auxin mediated signaling pathway,auxin polar transport,positive gravitropism,lateral root formation,vesicle-mediated transport,root hair cell differentiation	high
Glyma03g24170	2	15	-3.25243	5.18928	5.55411	0.0184374	0.615062	Glyma03g24170.1									transport,cellular component organization,organ development	high
Glyma03g29280	8	0	4.81372	3.82047	5.44196	0.0196586	0.615062	Glyma03g29280.1	PF00626,PF02209	PTHR11977	KOG0443			AT2G41740.1	VLN2	VLN2 (VILLIN 2); actin binding	cytoskeleton organization,actin nucleation,actin filament severing,barbed-end actin filament capping	high
Glyma03g32460	8	0	4.81372	3.82047	5.44196	0.0196586	0.615062	Glyma03g32460.1	PF08263,PF00560,PF00069,PF07714	PTHR23258	KOG1187			AT4G28650.1		leucine-rich repeat transmembrane protein kinase, putative	protein phosphorylation,signal complex assembly,regulation of meristem structural organization,regulation of meristem growth,microsporocyte differentiation,gametophyte development	high,low
Glyma03g33070	7	0	4.62839	3.63539	4.95482	0.026018	0.615062	Glyma03g33070.1	PF12171,PF00096	PTHR11389				AT2G37430.1		zinc finger (C2H2 type) family protein (ZAT11)	response to oxidative stress,response to heat,response to wounding,cold acclimation,photosynthetic acclimation,response to chitin,hyperosmotic salinity response	high
Glyma03g34120	8	0	4.81372	3.82047	5.44196	0.0196586	0.615062	Glyma03g34120.1	PF00438,PF02772,PF02773	PTHR11964	KOG1506	2.5.1.6	K00789	AT2G36880.1	MAT3	MAT3 (methionine adenosyltransferase 3); methionine adenosyltransferase	methionine metabolic process,S-adenosylmethionine biosynthetic process,response to cold,lignin biosynthetic process	high
Glyma03g34170	8	0	4.81372	3.82047	5.44196	0.0196586	0.615062	Glyma03g34170.1	PF00722,PF06955					AT2G36870.1		xyloglucan:xyloglucosyl transferase, putative / xyloglucan endotransglycosylase, putative / endo-xyloglucan transferase, putative	carbohydrate metabolic process,cellular glucan metabolic process,cell wall biogenesis	high
Glyma03g40620	7	0	4.62839	3.63539	4.95482	0.026018	0.615062	Glyma03g40620.1	PF00069	PTHR22986	KOG0581			AT1G54510.1	ATNEK1	ATNEK1 (ARABIDOPSIS THALIANA NIMA-RELATED SERINE/THREONINE KINASE 1); ATP binding / kinase/ protein kinase/ protein serine/threonine kinase	protein phosphorylation,microtubule-based process,epidermal cell differentiation	high,low
Glyma03g40880	7	0	4.62839	3.63539	4.95482	0.026018	0.615062	Glyma03g40880.1	PF00248	PTHR11732	KOG1575			AT1G60680.1		aldo/keto reductase family protein	oxidation-reduction process	high
Glyma04g05190	8	0	4.81372	3.82047	5.44196	0.0196586	0.615062	Glyma04g05190.1	PF01063	PTHR11825	KOG0975	2.6.1.42	K00826	AT1G10070.1	ATBCAT-2	ATBCAT-2 (ARABIDOPSIS THALIANA BRANCHED-CHAIN AMINO ACID TRANSAMINASE 2); branched-chain-amino-acid transaminase/ catalytic	metabolic process,branched chain family amino acid metabolic process,glucosinolate biosynthetic process	high
Glyma04g05720	8	0	4.81372	3.82047	5.44196	0.0196586	0.615062	Glyma04g05720.1	PF00011	PTHR11527	KOG0710			AT5G12020.1	HSP17.6II	HSP17.6II (17.6 KDA CLASS II HEAT SHOCK PROTEIN)	response to stress	high
Glyma04g08300	7	0	4.62839	3.63539	4.95482	0.026018	0.615062	Glyma04g08300.1	PF00036	PTHR10891	KOG0027			AT5G44460.1		calcium-binding protein, putative	phospholipid metabolic process,response to cold,double fertilization forming a zygote and endosperm,cellular component organization,hyphal growth	high
Glyma04g10300	7	0	4.62839	3.63539	4.95482	0.026018	0.615062	Glyma04g10300.1		PTHR13743:SF6				AT1G58227.1		binding	larval development,carbohydrate metabolic process,signal transduction,protein localization,vesicle-mediated transport,intracellular transport,organ development	high
Glyma04g35030	7	0	4.62839	3.63539	4.95482	0.026018	0.615062	Glyma04g35030.1	PF02704					AT5G14920.1		gibberellin-regulated family protein	response to abscisic acid stimulus,response to gibberellin stimulus,response to brassinosteroid stimulus,unidimensional cell growth	high
Glyma04g35880	7	0	4.62839	3.63539	4.95482	0.026018	0.615062	Glyma04g35880.1	PF00560	PTHR23258	KOG0472			AT4G20140.1	GSO1	GSO1 (GASSHO1); ATP binding / protein binding / protein kinase/ protein serine/threonine kinase/ protein tyrosine kinase	protein phosphorylation,transmembrane receptor protein tyrosine kinase signaling pathway,embryo sac development	low
Glyma04g36450	7	0	4.62839	3.63539	4.95482	0.026018	0.615062	Glyma04g36450.1	PF00560,PF00069,PF07714	PTHR23258	KOG1187			AT2G31880.1		leucine-rich repeat transmembrane protein kinase, putative	protein phosphorylation,transmembrane receptor protein tyrosine kinase signaling pathway	low
Glyma04g37740	7	0	4.62839	3.63539	4.95482	0.026018	0.615062	Glyma04g37740.1	PF02861,PF00004,PF02151,PF07724,PF07728,PF10431	PTHR11638	KOG1051			AT5G50920.1	CLPC1	CLPC1; ATP binding / ATP-dependent peptidase/ ATPase	nucleotide-excision repair,chloroplast organization,regulation of chlorophyll biosynthetic process,protein metabolic process,protein import into chloroplast stroma	high,low
Glyma04g38420	7	0	4.62839	3.63539	4.95482	0.026018	0.615062	Glyma04g38420.1	PF00415	PTHR22870	KOG1427			AT5G08710.1		regulator of chromosome condensation (RCC1) family protein / UVB-resistance protein-related	response to UV-B	high
Glyma04g38850	7	0	4.62839	3.63539	4.95482	0.026018	0.615062	Glyma04g38850.1	PF03171	PTHR10209	KOG0143			AT5G51810.1	GA20OX2	GA20OX2 (GIBBERELLIN 20 OXIDASE 2); gibberellin 20-oxidase	tRNA aminoacylation for protein translation,oxidation-reduction process,flower development, gibberellin biosynthetic process, oxidation-reduction process, response to gibberellin stimulus, response to karrikin, response to red or far red light, unidimensional cell growth	high
Glyma04g41460	19	1	3.47664	5.11203	5.29464	0.0213912	0.615062	Glyma04g41460.1	PF04043,PF01095	PTHR22931:SF5				AT5G53370.1	PMEPCRF	PMEPCRF (PECTIN METHYLESTERASE PCR FRAGMENT F); pectinesterase	cell wall modification	high
Glyma05g06360	7	0	4.62839	3.63539	4.95482	0.026018	0.615062	Glyma05g06360.1	PF06886					AT3G01710.1		unknown protein	root morphogenesis,circumnutation	high
Glyma05g25460	18	1	3.39986	5.04131	5.04978	0.0246291	0.615062	Glyma05g25460.1	PF01565,PF08031	PTHR11748				AT2G34790.1	MEE23	MEE23 (MATERNAL EFFECT EMBRYO ARREST 23); FAD binding / catalytic/ electron carrier/ oxidoreductase	response to oxidative stress,embryo development ending in seed dormancy,polar nucleus fusion,oxidation-reduction process	high
Glyma05g25540	7	0	4.62839	3.63539	4.95482	0.026018	0.615062	Glyma05g25540.1	PF01565,PF08031	PTHR11748				AT4G20840.1		FAD-binding domain-containing protein	response to oxidative stress,oxidation-reduction process	high
Glyma05g25970	8	0	4.81372	3.82047	5.44196	0.0196586	0.615062	Glyma05g25970.1	PF00109,PF02801	PTHR11712	KOG1394			AT5G46290.1	KAS I	KAS I (3-KETOACYL-ACYL CARRIER PROTEIN SYNTHASE I); catalytic/ fatty-acid synthase/ transferase, transferring acyl groups other than amino-acyl groups	fatty acid biosynthetic process	high
Glyma05g26390	7	0	4.62839	3.63539	4.95482	0.026018	0.615062	Glyma05g26390.1	PF00295					AT1G48100.1		glycoside hydrolase family 28 protein / polygalacturonase (pectinase) family protein	carbohydrate metabolic process,cellular cell wall organization	high
Glyma05g27740	7	0	4.62839	3.63539	4.95482	0.026018	0.615062	Glyma05g27740.1	PF00664,PF00005	PTHR19242	KOG0054			AT3G13080.1	ATMRP3	ATMRP3; ATPase, coupled to transmembrane movement of substances / chlorophyll catabolite transporter/ glutathione S-conjugate-exporting ATPase	transport,response to water deprivation,response to nematode,response to salt stress,stomatal movement,cellular potassium ion homeostasis,transmembrane transport	high
Glyma05g28130	7	0	4.62839	3.63539	4.95482	0.026018	0.615062	Glyma05g28130.1	PF00319,PF01486	PTHR11945	KOG0014			AT5G10140.1	FLC	FLC (FLOWERING LOCUS C); specific transcriptional repressor/ transcription factor	regulation of transcription, DNA-dependent,negative regulation of flower development,vernalization response,regulation of circadian rhythm	high
Glyma05g32290	7	0	4.62839	3.63539	4.95482	0.026018	0.615062	Glyma05g32290.1	PF07719,PF00515,PF00560	PTHR10098	KOG1909			AT3G18730.1	TSK	TSK (TONSOKU); protein binding	G2/M transition of mitotic cell cycle,regulation of meristem structural organization,cell division	high
Glyma05g37950	1	10	-3.50274	4.54667	5.41484	0.0199662	0.615062	Glyma05g37950.1	PF08772	PTHR12814	KOG2463		K07060	AT5G41190.1		unknown protein	cellular process	low
Glyma06g06280	18	1	3.39986	5.04131	5.04978	0.0246291	0.615062	Glyma06g06280.1	PF01370	PTHR12126	KOG4288			AT5G10730.1		binding / catalytic/ coenzyme binding	cellular metabolic process	low
Glyma06g07670	7	0	4.62839	3.63539	4.95482	0.026018	0.615062	Glyma06g07670.1	PF00134,PF02984	PTHR10177	KOG0654			AT5G11300.1	CYC3B	CYC3B (MITOTIC-LIKE CYCLIN 3B FROM ARABIDOPSIS); cyclin-dependent protein kinase regulator	DNA endoreduplication,cell division,regulation of cell cycle	high
Glyma06g09490	7	0	4.62839	3.63539	4.95482	0.026018	0.615062	Glyma06g09490.1	PF02782	PTHR10196	KOG2531			AT5G49650.1		xylulose kinase, putative	carbohydrate metabolic process,response to oxidative stress,cellular metabolic process	high,low
Glyma06g10120	7	0	4.62839	3.63539	4.95482	0.026018	0.615062	Glyma06g10120.1		PTHR16012:SF3				AT5G60930.1		chromosome-associated kinesin, putative	spindle pole body separation,cytokinesis,mitotic spindle organization,chromosome segregation,regulation of mitosis,male meiosis,single fertilization,anterograde axon cargo transport,cellulose microfibril organization,spindle elongation	high
Glyma06g13510	7	0	4.62839	3.63539	4.95482	0.026018	0.615062	Glyma06g13510.1		PTHR21596:SF5				AT5G53020.1		unknown protein	cellular process,multicellular organismal process	low
Glyma06g16420	8	0	4.81372	3.82047	5.44196	0.0196586	0.615062	Glyma06g16420.1	PF01301,PF02140	PTHR23421	KOG0496			AT5G63810.1	BGAL10	BGAL10 (beta-galactosidase 10); beta-galactosidase/ catalytic/ cation binding	carbohydrate metabolic process	high
Glyma06g18500	7	0	4.62839	3.63539	4.95482	0.026018	0.615062	Glyma06g18500.1	PF07002	PTHR10857	KOG4172			AT5G14420.1	RGLG2	RGLG2 (RING domain Ligase2); ubiquitin-protein ligase	cytokinin metabolic process,auxin metabolic process	low
Glyma07g00410	8	0	4.81372	3.82047	5.44196	0.0196586	0.615062	Glyma07g00410.1	PF04755					AT2G46910.1		plastid-lipid associated protein PAP / fibrillin family protein	response to stress,response to abiotic stimulus	high
Glyma07g03910	44	4	2.87253	6.36039	5.08985	0.0240663	0.615062	Glyma07g03910.1	PF01477,PF00305	PTHR11771				AT1G55020.1	LOX1	LOX1; lipoxygenase	oxylipin biosynthetic process,oxidation-reduction process	high
Glyma07g14260	8	0	4.81372	3.82047	5.44196	0.0196586	0.615062	Glyma07g14260.1	PF04699	PTHR12644	KOG3380		K05754	AT4G01710.1	CRK	CRK (CROOKED); actin binding	phagocytosis, engulfment,multidimensional cell growth,trichome morphogenesis,regulation of actin filament polymerization	high
Glyma07g17140	8	0	4.81372	3.82047	5.44196	0.0196586	0.615062	Glyma07g17140.1	PF07732,PF00394,PF07731	PTHR11709	KOG1263			AT3G09220.1	LAC7	LAC7 (laccase 7); laccase	lignin catabolic process,oxidation-reduction process	high
Glyma07g18020	7	0	4.62839	3.63539	4.95482	0.026018	0.615062	Glyma07g18020.1	PF00069,PF07714	PTHR23258	KOG1187			AT3G09010.1		protein kinase family protein	protein phosphorylation,carboxylic acid metabolic process	low
Glyma07g18150	7	0	4.62839	3.63539	4.95482	0.026018	0.615062	Glyma07g18150.1	PF01699		KOG1397			AT3G51860.1	CAX3	CAX3 (CATION EXCHANGER 3); calcium:cation antiporter/ calcium:hydrogen antiporter/ cation:cation antiporter	phosphorus metabolic process,sodium ion transport,calcium ion transport,manganese ion transport,cellular calcium ion homeostasis,cellular zinc ion homeostasis,response to nematode,cold acclimation,response to salt stress,lithium ion transport,cadmium ion transport,cellular manganese ion homeostasis,response to calcium ion,transmembrane transport	high,low
Glyma07g27410	1	10	-3.50274	4.54667	5.41484	0.0199662	0.615062	Glyma07g27410.1	PF01535	PTHR10483				AT1G12700.1		helicase domain-containing protein / pentatricopeptide (PPR) repeat-containing protein	cellular process	low
Glyma07g28310	3	20	-3.1408	5.63392	5.67738	0.017185	0.615062	Glyma07g28310.1	PF00249	PTHR10865				AT5G08520.1		myb family transcription factor	response to salt stress,response to auxin stimulus,response to gibberellin stimulus,response to salicylic acid stimulus,response to jasmonic acid stimulus,response to cadmium ion	low
Glyma07g36550	1	10	-3.50274	4.54667	5.41484	0.0199662	0.615062	Glyma07g36550.1	PF07779	PTHR13533	KOG1699			AT3G06550.1		unknown protein	protein phosphorylation	low
Glyma07g37300	8	0	4.81372	3.82047	5.44196	0.0196586	0.615062	Glyma07g37300.1	PF00403	PTHR22814	KOG1603			AT3G56891.1		metal ion binding	metal ion transport	high
Glyma08g01800	8	0	4.81372	3.82047	5.44196	0.0196586	0.615062	Glyma08g01800.1	PF00225	PTHR16012	KOG0239			AT1G63640.1		kinesin motor protein-related	microtubule-based movement	high
Glyma08g06690	7	0	4.62839	3.63539	4.95482	0.026018	0.615062	Glyma08g06690.1	PF00225	PTHR16012	KOG0239			AT4G21270.1	ATK1	ATK1 (ARABIDOPSIS THALIANA KINESIN 1); microtubule motor/ minus-end-directed microtubule motor	mitotic spindle elongation,karyogamy,microtubule-based movement,anastral spindle assembly involved in male meiosis,establishment or maintenance of microtubule cytoskeleton polarity,cytoplasmic microtubule organization,minus-end directed microtubule sliding	high
Glyma08g14290	7	0	4.62839	3.63539	4.95482	0.026018	0.615062	Glyma08g14290.1	PF00226,PF00684,PF01556	PTHR11821	KOG0715		K03686	AT2G22360.1		DNAJ heat shock family protein	DNA replication,protein folding,response to heat	high
Glyma08g18770	7	0	4.62839	3.63539	4.95482	0.026018	0.615062	Glyma08g18770.1	PF01336	PTHR13989:SF3				AT1G07130.1	STN1	STN1; nucleic acid binding	cellular process	low
Glyma08g18990	7	0	4.62839	3.63539	4.95482	0.026018	0.615062	Glyma08g18990.1	PF03060					AT5G64250.1		2-nitropropane dioxygenase family / NPD family	lipid biosynthetic process,response to symbiotic fungus,cellular biosynthetic process,cellular lipid metabolic process,oxidation-reduction process	high
Glyma08g24320	7	0	4.62839	3.63539	4.95482	0.026018	0.615062	Glyma08g24320.1	PF00190,PF07883					AT5G61750.1		cupin family protein	response to cold	high
Glyma08g42120	7	0	4.62839	3.63539	4.95482	0.026018	0.615062	Glyma08g42120.1						AT5G50890.1		unknown protein	transport,primary metabolic process	low
Glyma08g44700	8	0	4.81372	3.82047	5.44196	0.0196586	0.615062	Glyma08g44700.1		PTHR11926	KOG1192			AT4G01070.1	GT72B1	GT72B1; UDP-glucosyltransferase/ UDP-glycosyltransferase/ transferase, transferring glycosyl groups	response to toxin,lignin metabolic process,xenobiotic catabolic process	high
Glyma09g04380	8	0	4.81372	3.82047	5.44196	0.0196586	0.615062	Glyma09g04380.1		PTHR21726				AT5G26910.1		unknown protein	nucleobase-containing compound metabolic process,oxidation-reduction process	high
Glyma09g05340	8	0	4.81372	3.82047	5.44196	0.0196586	0.615062	Glyma09g05340.1	PF00141					AT1G30870.1		cationic peroxidase, putative	response to oxidative stress,respiratory burst,defense response to fungus,oxidation-reduction process	high
Glyma09g21280	8	0	4.81372	3.82047	5.44196	0.0196586	0.615062	Glyma09g21280.1	PF00403	PTHR22814	KOG1603			AT1G22990.1		heavy-metal-associated domain-containing protein / copper chaperone (CCH)-related	heat acclimation,metal ion transport	high
Glyma09g27310	7	0	4.62839	3.63539	4.95482	0.026018	0.615062	Glyma09g27310.1	PF08240,PF00107	PTHR11695	KOG0024	1.1.1.14	K00008	AT5G51970.1		sorbitol dehydrogenase, putative / L-iditol 2-dehydrogenase, putative	oxidation-reduction process	high
Glyma09g29510	8	0	4.81372	3.82047	5.44196	0.0196586	0.615062	Glyma09g29510.1	PF00011	PTHR11527:SF7				AT1G54400.1		unknown protein	response to heat,response to virus,response to high light intensity,response to hydrogen peroxide	high
Glyma09g31270	8	0	4.81372	3.82047	5.44196	0.0196586	0.615062	Glyma09g31270.1	PF00225,PF11995	PTHR16012	KOG0242			AT1G18370.1	HIK	HIK (HINKEL); ATP binding / microtubule motor	microtubule-based movement,male meiosis cytokinesis,radial microtubular system formation	high
Glyma09g37810	1	10	-3.50274	4.54667	5.41484	0.0199662	0.615062	Glyma09g37810.1	PF00069	PTHR22985	KOG0610			AT2G44830.1		protein kinase, putative	protein phosphorylation	low
Glyma10g02900	7	0	4.62839	3.63539	4.95482	0.026018	0.615062	Glyma10g02900.1	PF03171		KOG4176			AT4G02940.1		oxidoreductase, 2OG-Fe(II) oxygenase family protein	oxidation-reduction process	high
Glyma10g03000	7	0	4.62839	3.63539	4.95482	0.026018	0.615062	Glyma10g03000.1	PF00255	PTHR11592	KOG1651			AT2G48150.1	ATGPX4	ATGPX4 (GLUTATHIONE PEROXIDASE 4); glutathione peroxidase	response to oxidative stress,embryo development ending in seed dormancy,oxidation-reduction process	high
Glyma10g08020	7	0	4.62839	3.63539	4.95482	0.026018	0.615062	Glyma10g08020.1	PF00071,PF08477	PTHR11708	KOG0087		K07976	AT5G60860.1	AtRABA1f	AtRABA1f (Arabidopsis Rab GTPase homolog A1f); GTP binding	regulation of transcription, DNA-dependent,intracellular protein transport,nucleocytoplasmic transport,small GTPase mediated signal transduction	high
Glyma10g29000	8	0	4.81372	3.82047	5.44196	0.0196586	0.615062	Glyma10g29000.1	PF01749,PF00514,PF02985	PTHR23316	KOG0166			AT4G16143.1	IMPA-2	IMPA-2 (IMPORTIN ALPHA ISOFORM 2); binding / protein transporter	protein import into nucleus,intracellular protein transport,defense response	high
Glyma10g30570	8	0	4.81372	3.82047	5.44196	0.0196586	0.615062	Glyma10g30570.1	PF06886					AT3G04630.1	WDL1	WDL1	microtubule bundle formation,establishment or maintenance of cell polarity,multidimensional cell growth,root morphogenesis,circumnutation,trichome branching	high
Glyma10g32090	7	0	4.62839	3.63539	4.95482	0.026018	0.615062	Glyma10g32090.1	PF08263,PF00560,PF08693,PF07714,PF00069	PTHR23258	KOG1187			AT5G51560.1		leucine-rich repeat transmembrane protein kinase, putative	protein phosphorylation,transmembrane receptor protein tyrosine kinase signaling pathway	low
Glyma10g32160	8	0	4.81372	3.82047	5.44196	0.0196586	0.615062	Glyma10g32160.1	PF03999	PTHR19321	KOG4302			AT5G51600.1	PLE	PLE (PLEIADE); microtubule binding	cytokinesis by cell plate formation,microtubule bundle formation,nucleobase-containing compound metabolic process,microtubule nucleation,positive regulation of microtubule polymerization,anaphase	high
Glyma10g34160	1	10	-3.50274	4.54667	5.41484	0.0199662	0.615062	Glyma10g34160.1	PF00501	PTHR11968				AT1G20510.1	OPCL1	OPCL1 (OPC-8:0 COA LIGASE1); 4-coumarate-CoA ligase	metabolic process,jasmonic acid biosynthetic process,phenylpropanoid metabolic process,auxin biosynthetic process	high,low
Glyma10g36490	7	0	4.62839	3.63539	4.95482	0.026018	0.615062	Glyma10g36490.1	PF08263,PF00560,PF00069,PF07714	PTHR23258	KOG1187			AT1G34110.1		leucine-rich repeat transmembrane protein kinase, putative	protein phosphorylation,transmembrane receptor protein tyrosine kinase signaling pathway,regulation of meristem growth,microsporocyte differentiation,gametophyte development	high,low
Glyma10g39980	18	1	3.39986	5.04131	5.04978	0.0246291	0.615062	Glyma10g39980.1	PF01657,PF00069,PF08693,PF07714	PTHR23258	KOG1187			AT4G38830.1		protein kinase family protein	protein phosphorylation,response to oxidative stress,response to abscisic acid stimulus,defense response to bacterium, incompatible interaction	high,low
Glyma10g40780	8	0	4.81372	3.82047	5.44196	0.0196586	0.615062	Glyma10g40780.1	PF00560,PF00069	PTHR23258	KOG1187			AT4G34220.1		leucine-rich repeat transmembrane protein kinase, putative	protein phosphorylation,transmembrane receptor protein tyrosine kinase signaling pathway	low
Glyma11g07970	7	0	4.62839	3.63539	4.95482	0.026018	0.615062	Glyma11g07970.1	PF08263,PF00560,PF00069,PF07714	PTHR23258	KOG1187			AT4G36180.1		leucine-rich repeat family protein	protein phosphorylation,transmembrane receptor protein tyrosine kinase signaling pathway,embryo sac development,microsporogenesis,tapetal cell fate specification,detection of bacterium,defense response to bacterium	high,low
Glyma11g09350	28	2	3.15725	5.6883	5.25869	0.0218375	0.615062	Glyma11g09350.1	PF07992,PF00070	PTHR22912	KOG0404	1.8.1.9	K00384	AT2G17420.1	NTRA	NTRA (NADPH-DEPENDENT THIOREDOXIN REDUCTASE A); thioredoxin-disulfide reductase	response to oxidative stress,removal of superoxide radicals,oxidation-reduction process	high
Glyma11g13340	6	30	-2.78694	6.28103	5.09536	0.02399	0.615062	Glyma11g13340.1	PF08142,PF04950	PTHR12858	KOG1980			AT1G06720.1		unknown protein	ribosome biogenesis,macromolecule metabolic process,cellular metabolic process,primary metabolic process	low
Glyma11g14600	8	0	4.81372	3.82047	5.44196	0.0196586	0.615062	Glyma11g14600.1	PF07732,PF00394,PF07731	PTHR11709	KOG1263			AT5G60020.1	LAC17	LAC17 (laccase 17); laccase	secondary cell wall biogenesis,lignin catabolic process,oxidation-reduction process	high
Glyma11g18930	7	0	4.62839	3.63539	4.95482	0.026018	0.615062	Glyma11g18930.1	PF04810,PF04811,PF04815	PTHR13803	KOG1985			AT2G27460.1		sec23/sec24 transport family protein	intracellular protein transport,ER to Golgi vesicle-mediated transport	high
Glyma12g04320	18	1	3.39986	5.04131	5.04978	0.0246291	0.615062	Glyma12g04320.1	PF00493,PF07728	PTHR11630	KOG0478		K02212	AT2G16440.1	MCM4	DNA replication licensing factor, putative	S phase of mitotic cell cycle,DNA replication,pre-replicative complex assembly,DNA unwinding involved in replication,DNA strand elongation involved in DNA replication,regulation of DNA-dependent DNA replication initiation	high
Glyma12g30770	7	0	4.62839	3.63539	4.95482	0.026018	0.615062	Glyma12g30770.1	PF00069	PTHR22985	KOG0610			AT3G44610.1		protein kinase family protein	protein phosphorylation	low
Glyma12g34890	7	0	4.62839	3.63539	4.95482	0.026018	0.615062	Glyma12g34890.1	PF07714,PF00069	PTHR23258				AT5G54380.1	THE1	THE1 (THESEUS1); kinase/ protein kinase	protein phosphorylation,pollen tube reception,protein autophosphorylation	low
Glyma13g01120	8	0	4.81372	3.82047	5.44196	0.0196586	0.615062	Glyma13g01120.1	PF00722,PF06955			2.4.1.207	K08235	AT4G25810.1	XTR6	XTR6 (XYLOGLUCAN ENDOTRANSGLYCOSYLASE 6); hydrolase, acting on glycosyl bonds / hydrolase, hydrolyzing O-glycosyl compounds / xyloglucan:xyloglucosyl transferase	carbohydrate metabolic process,cellular glucan metabolic process,response to heat,response to cold,response to mechanical stimulus,response to auxin stimulus,response to brassinosteroid stimulus,plant-type cell wall biogenesis	high
Glyma13g01900	18	1	3.39986	5.04131	5.04978	0.0246291	0.615062	Glyma13g01900.1	PF00515,PF07719,PF07721,PF00085	PTHR22904	KOG0907			AT5G65160.1		tetratricopeptide repeat (TPR)-containing protein	protein phosphorylation,cell redox homeostasis	high,low
Glyma13g05240	8	0	4.81372	3.82047	5.44196	0.0196586	0.615062	Glyma13g05240.1	PF01263	PTHR10091	KOG1604			AT3G47800.1		aldose 1-epimerase family protein	carbohydrate metabolic process,galactose metabolic process	high
Glyma13g07130	8	0	4.81372	3.82047	5.44196	0.0196586	0.615062	Glyma13g07130.1	PF00291	PTHR10314	KOG1395	4.2.1.20	K06001	AT5G38530.1	TSB2	tryptophan synthase-related	tryptophan biosynthetic process,metabolic process	high
Glyma13g17260	8	0	4.81372	3.82047	5.44196	0.0196586	0.615062	Glyma13g17260.1	PF00166	PTHR10772	KOG1641			AT5G20720.1	CPN20	CPN20 (CHAPERONIN 20); calmodulin binding	protein folding,response to cold	high
Glyma13g21760	8	0	4.81372	3.82047	5.44196	0.0196586	0.615062	Glyma13g21760.1	PF10252	PTHR22055	KOG3375			AT5G46020.1		unknown protein	signal transduction,cell proliferation	high
Glyma13g30000	7	0	4.62839	3.63539	4.95482	0.026018	0.615062	Glyma13g30000.1	PF00560	PTHR23258				AT4G18760.1	AtRLP51	AtRLP51 (Receptor Like Protein 51); protein binding	signal transduction,lignin metabolic process,pollen maturation,response to chitin,defense response to fungus	high
Glyma13g31900	36	3	2.97694	6.06327	5.14746	0.0232804	0.615062	Glyma13g31900.1	PF00467	PTHR11143	KOG3401			AT3G49910.1		60S ribosomal protein L26 (RPL26A)	translational elongation,response to cold	high
Glyma13g33290	8	0	4.81372	3.82047	5.44196	0.0196586	0.615062	Glyma13g33290.1	PF03171	PTHR10209	KOG0143	1.14.11.13	K04125	AT1G78440.1	ATGA2OX1	ATGA2OX1 (gibberellin 2-oxidase 1); gibberellin 2-beta-dioxygenase	response to red light,gibberellin catabolic process,oxidation-reduction process	high
Glyma14g03180	7	0	4.62839	3.63539	4.95482	0.026018	0.615062	Glyma14g03180.1						AT2G42870.1	PAR1	PAR1 (PHY RAPIDLY REGULATED 1)	shade avoidance,developmental process	high
Glyma14g04860	7	0	4.62839	3.63539	4.95482	0.026018	0.615062	Glyma14g04860.1	PF00646,PF00400	PTHR22844	KOG0271			AT5G21040.1	FBX2	FBX2 (F-BOX PROTEIN 2)	cellular metabolic process,primary metabolic process,response to stimulus	low
Glyma14g05250	50	4	3.0558	6.5228	5.73429	0.0166368	0.615062	Glyma14g05250.1	PF05922,PF00082,PF02225	PTHR10795				AT2G04160.1	AIR3	AIR3; serine-type endopeptidase	proteolysis,response to auxin stimulus,plant-type cell wall modification,lateral root morphogenesis,negative regulation of catalytic activity	high
Glyma14g09390	7	0	4.62839	3.63539	4.95482	0.026018	0.615062	Glyma14g09390.1	PF00225	PTHR16012	KOG0244			AT5G47820.1	FRA1	FRA1 (FRAGILE FIBER 1); microtubule motor	spindle pole body separation,cytokinesis,microtubule-based movement,mitotic spindle organization,chromosome segregation,regulation of mitosis,male meiosis,single fertilization,cellulose microfibril organization,spindle elongation	high
Glyma14g32190	8	0	4.81372	3.82047	5.44196	0.0196586	0.615062	Glyma14g32190.1		PTHR11054	KOG3147			AT5G24400.1	emb2024	emb2024 (embryo defective 2024); 6-phosphogluconolactonase/ catalytic	pentose-phosphate shunt,microtubule-based movement,embryo development ending in seed dormancy	high
Glyma14g34480	8	0	4.81372	3.82047	5.44196	0.0196586	0.615062	Glyma14g34480.1	PF00933,PF01915					AT1G78060.1		glycosyl hydrolase family 3 protein	carbohydrate metabolic process,xylan catabolic process	high
Glyma14g37350	7	0	4.62839	3.63539	4.95482	0.026018	0.615062	Glyma14g37350.1	PF11960,PF00487			1.14.19.-	K10257	AT5G05580.1	FAD8	FAD8 (FATTY ACID DESATURASE 8); omega-3 fatty acid desaturase	lipid metabolic process,fatty acid biosynthetic process,unsaturated fatty acid biosynthetic process,response to temperature stimulus,response to cold,oxidation-reduction process	high
Glyma14g37510	7	0	4.62839	3.63539	4.95482	0.026018	0.615062	Glyma14g37510.1	PF01394,PF09268,PF00637	PTHR10292	KOG0985			AT3G11130.1		clathrin heavy chain, putative	cytokinesis, actomyosin contractile ring assembly,nematode larval development,intracellular protein transport,receptor-mediated endocytosis,pinocytosis,phagocytosis,response to osmotic stress,vacuole organization,lysosomal transport,neurotransmitter secretion,sperm individualization,determination of adult lifespan,embryo development ending in birth or egg hatching,synaptic vesicle coating,vesicle…	high
Glyma14g37810	18	1	3.39986	5.04131	5.04978	0.0246291	0.615062	Glyma14g37810.1	PF07732,PF00394,PF07731	PTHR11709	KOG1263			AT2G30210.1	LAC3	LAC3 (laccase 3); laccase	lignin catabolic process,oxidation-reduction process	high
Glyma14g38880	7	0	4.62839	3.63539	4.95482	0.026018	0.615062	Glyma14g38880.1						AT1G65710.1		unknown protein	macromolecule metabolic process,cellular metabolic process,primary metabolic process,intermediate filament cytoskeleton organization	low
Glyma15g00400	7	0	4.62839	3.63539	4.95482	0.026018	0.615062	Glyma15g00400.1	PF01095					AT5G04970.1		pectinesterase, putative	cell wall modification	high
Glyma15g02490	7	0	4.62839	3.63539	4.95482	0.026018	0.615062	Glyma15g02490.1	PF00560,PF00069,PF07714	PTHR23258	KOG1187			AT1G51800.1		leucine-rich repeat protein kinase, putative	protein phosphorylation,embryo development ending in seed dormancy,defense response to bacterium	low
Glyma15g02740	2	14	-3.15429	5.09634	5.21173	0.022435	0.615062	Glyma15g02740.1	PF00636					AT3G13740.1		URF 4-related	RNA processing	low
Glyma15g07790	7	0	4.62839	3.63539	4.95482	0.026018	0.615062	Glyma15g07790.1	PF00037	PTHR10849	KOG3256	1.6.5.3,1.6.99.3	K03941	AT1G16700.1		NADH-ubiquinone oxidoreductase 23 kDa subunit, mitochondrial, putative	mitochondrial electron transport, NADH to ubiquinone,iron ion transport,cellular iron ion homeostasis,response to oxidative stress,photosynthesis, light reaction,mitochondrial respiratory chain complex I assembly	high
Glyma15g10550	7	0	4.62839	3.63539	4.95482	0.026018	0.615062	Glyma15g10550.1	PF00069,PF07714,PF02985	PTHR22986	KOG0597			AT5G18700.1	EMB3013	EMB3013 (embryo defective 3013); ATP binding / binding / kinase/ protein kinase/ protein serine/threonine kinase	protein phosphorylation,embryo development ending in seed dormancy,regulation of sequence-specific DNA binding transcription factor activity	high,low
Glyma15g12490	7	0	4.62839	3.63539	4.95482	0.026018	0.615062	Glyma15g12490.1	PF07058					AT4G17220.1	ATMAP70-5	ATMAP70-5 (microtubule-associated proteins 70-5); microtubule binding	response to stress,cytoskeleton organization	high
Glyma15g17640	7	0	4.62839	3.63539	4.95482	0.026018	0.615062	Glyma15g17640.1	PF00626,PF02209	PTHR11977	KOG0443			AT4G30160.1	VLN4	VLN4 (ARABIDOPSIS THALIANA VILLIN 4); actin binding	transport,apoptotic process,cytoskeleton organization,aging,oligodendrocyte development,regulation of cell adhesion,tissue regeneration,actin nucleation,response to ethanol,response to cadmium ion,phosphatidylinositol-mediated signaling,actin filament severing,barbed-end actin filament capping,response to folic acid	high,low
Glyma16g02090	8	0	4.81372	3.82047	5.44196	0.0196586	0.615062	Glyma16g02090.1	PF00676	PTHR11516	KOG0225	1.2.4.1	K00161	AT1G01090.1	PDH-E1 ALPHA	PDH-E1 ALPHA (PYRUVATE DEHYDROGENASE E1 ALPHA); pyruvate dehydrogenase (acetyl-transferring)	glycolysis,metabolic process,oxidation-reduction process	high
Glyma16g04960	8	0	4.81372	3.82047	5.44196	0.0196586	0.615062	Glyma16g04960.1	PF00722,PF06955			2.4.1.207	K08235	AT5G13870.1	EXGT-A4	EXGT-A4 (ENDOXYLOGLUCAN TRANSFERASE A4); hydrolase, acting on glycosyl bonds / hydrolase, hydrolyzing O-glycosyl compounds / xyloglucan:xyloglucosyl transferase	carbohydrate metabolic process,cellular glucan metabolic process,cellular cell wall organization,response to mechanical stimulus,response to low light intensity stimulus,response to auxin stimulus,unidimensional cell growth	high
Glyma16g06070	8	0	4.81372	3.82047	5.44196	0.0196586	0.615062	Glyma16g06070.1	PF00268	PTHR23409	KOG1567	1.17.4.1	K10808	AT3G27060.1	TSO2	TSO2 (TSO meaning \'ugly\' in Chinese); oxidoreductase/ ribonucleoside-diphosphate reductase/ transition metal ion binding	DNA replication,DNA repair,multicellular organismal development,deoxyribonucleoside diphosphate metabolic process,ribonucleotide metabolic process,deoxyribonucleotide biosynthetic process,programmed cell death,protein oligomerization,regulation of cell cycle,oxidation-reduction process	high
Glyma16g22010	7	0	4.62839	3.63539	4.95482	0.026018	0.615062	Glyma16g22010.1	PF05922,PF00082,PF02225	PTHR10795				AT1G32940.1	SBT3.5	SBT3.5; identical protein binding / serine-type endopeptidase	proteolysis,response to auxin stimulus,lateral root morphogenesis,negative regulation of catalytic activity	high
Glyma16g22820	8	0	4.81372	3.82047	5.44196	0.0196586	0.615062	Glyma16g22820.1	PF00139,PF00069,PF07714	PTHR23258	KOG1187			AT5G10530.1		lectin protein kinase, putative	protein phosphorylation	low
Glyma16g33660	8	0	4.81372	3.82047	5.44196	0.0196586	0.615062	Glyma16g33660.1	PF08839		KOG4762			AT2G31270.1	CDT1A	CDT1A (ARABIDOPSIS HOMOLOG OF YEAST CDT1 A); cyclin-dependent protein kinase/ protein binding	DNA replication,chloroplast organization,cellular metabolic process,primary metabolic process	high,low
Glyma17g15140	8	0	4.81372	3.82047	5.44196	0.0196586	0.615062	Glyma17g15140.1	PF12171,PF00096	PTHR11389				AT3G60580.1		zinc finger (C2H2 type) family protein	response to stress,response to abiotic stimulus	high
Glyma17g15710	8	0	4.81372	3.82047	5.44196	0.0196586	0.615062	Glyma17g15710.1	PF03330,PF01357					AT4G17030.1	ATEXLB1	ATEXLB1 (ARABIDOPSIS THALIANA EXPANSIN-LIKE B1)	unidimensional cell growth,plant-type cell wall loosening	high
Glyma17g29030	18	1	3.39986	5.04131	5.04978	0.0246291	0.615062	Glyma17g29030.1	PF01751,PF01131	PTHR11390				AT4G31210.1		DNA topoisomerase family protein	DNA topological change,DNA unwinding involved in replication,DNA modification	high
Glyma17g33470	8	0	4.81372	3.82047	5.44196	0.0196586	0.615062	Glyma17g33470.1	PF07714,PF00069	PTHR23258	KOG1187			AT2G05940.1		protein kinase, putative	protein phosphorylation	low
Glyma17g34530	7	0	4.62839	3.63539	4.95482	0.026018	0.615062	Glyma17g34530.1	PF00067	PTHR19383	KOG0158			AT2G26170.1	CYP711A1	CYP711A1; electron carrier/ heme binding / iron ion binding / monooxygenase/ oxygen binding	auxin polar transport,regulation of meristem structural organization,positive regulation of flavonoid biosynthetic process,secondary shoot formation,carotenoid biosynthetic process,response to stimulus,oxidation-reduction process	high
Glyma17g34640	8	0	4.81372	3.82047	5.44196	0.0196586	0.615062	Glyma17g34640.1	PF00173,PF00487	PTHR19353	KOG4232			AT2G46210.1		delta-8 sphingolipid desaturase, putative	lipid metabolic process,fatty acid biosynthetic process	high
Glyma17g35980	8	0	4.81372	3.82047	5.44196	0.0196586	0.615062	Glyma17g35980.1	PF00447	PTHR10015	KOG0627			AT1G46264.1	HSFB4	AT-HSFB4; DNA binding / transcription factor	regulation of transcription, DNA-dependent,response to heat	high
Glyma17g38120	7	0	4.62839	3.63539	4.95482	0.026018	0.615062	Glyma17g38120.1	PF07732,PF00394,PF07731	PTHR11709	KOG1263			AT1G76160.1	sks5	sks5 (SKU5 Similar 5); copper ion binding / oxidoreductase	oxidation-reduction process	high
Glyma18g02520	7	0	4.62839	3.63539	4.95482	0.026018	0.615062	Glyma18g02520.1	PF00141					AT5G58400.1		peroxidase, putative	response to oxidative stress,oxidation-reduction process	high
Glyma18g05740	2	15	-3.25243	5.18928	5.55411	0.0184374	0.615062	Glyma18g05740.1	PF08263,PF00560,PF07714,PF00069	PTHR23258	KOG1187			AT5G58300.1		leucine-rich repeat transmembrane protein kinase, putative	protein phosphorylation,transmembrane receptor protein tyrosine kinase signaling pathway	low
Glyma18g06230	7	0	4.62839	3.63539	4.95482	0.026018	0.615062	Glyma18g06230.1	PF00141					AT5G05340.1		peroxidase, putative	response to oxidative stress,oxidation-reduction process	high
Glyma18g32190	8	0	4.81372	3.82047	5.44196	0.0196586	0.615062	Glyma18g32190.1	PF00270,PF00271	PTHR10967	KOG0332		K01529	AT3G53110.1	LOS4	LOS4 (LOW EXPRESSION OF OSMOTICALLY RESPONSIVE GENES 4); ATP-dependent helicase/ RNA helicase/ RNA-dependent ATPase	translational termination,regulation of translation,induction of apoptosis,spermatid development,response to heat,response to cold,response to abscisic acid stimulus,response to zinc ion,poly(A)+ mRNA export from nucleus	high
Glyma18g43730	8	0	4.81372	3.82047	5.44196	0.0196586	0.615062	Glyma18g43730.1	PF08263,PF00560,PF07714,PF00069	PTHR23258	KOG1187			AT1G67510.1		leucine-rich repeat family protein	protein phosphorylation,transmembrane receptor protein tyrosine kinase signaling pathway	low
Glyma18g47720	8	0	4.81372	3.82047	5.44196	0.0196586	0.615062	Glyma18g47720.1	PF03162		KOG1572			AT3G02800.1		phosphatase/ phosphoprotein phosphatase/ protein tyrosine phosphatase	telomere maintenance,protein dephosphorylation,endocytosis,response to stress,actin filament organization	high
Glyma18g51600	20	1	3.54954	5.17935	5.53203	0.0186715	0.615062	Glyma18g51600.1	PF06351			5.3.99.6	K10525	AT1G13280.1	AOC4	AOC4 (ALLENE OXIDE CYCLASE 4); allene-oxide cyclase	response to desiccation,response to cold,jasmonic acid biosynthetic process	high
Glyma19g01440	7	0	4.62839	3.63539	4.95482	0.026018	0.615062	Glyma19g01440.1	PF00011	PTHR11527	KOG0710			AT4G10250.1	ATHSP22.0	ATHSP22.0	response to heat	high
Glyma19g05140	7	0	4.62839	3.63539	4.95482	0.026018	0.615062	Glyma19g05140.1	PF00690,PF00122,PF00702,PF00689	PTHR11939	KOG0204	3.6.3.8	K01537	AT3G22910.1		calcium-transporting ATPase, plasma membrane-type, putative / Ca(2+)-ATPase, putative (ACA13)	ATP biosynthetic process,cation transport,calcium ion transport,single fertilization,metabolic process,pollen development,response to nematode,proton transport	high
Glyma19g07600	8	0	4.81372	3.82047	5.44196	0.0196586	0.615062	Glyma19g07600.1	PF00240	PTHR10677				AT5G14360.1		ubiquitin family protein	response to heat,response to cold,response to salt stress,vegetative to reproductive phase transition of meristem,regulation of apoptotic process	high
Glyma19g13070	7	0	4.62839	3.63539	4.95482	0.026018	0.615062	Glyma19g13070.1	PF00400	PTHR19861	KOG1446			AT5G14530.1		transducin family protein / WD-40 repeat family protein	cell cycle,determination of adult lifespan,sorocarp development,hermaphrodite genitalia development	high
Glyma19g19260	8	0	4.81372	3.82047	5.44196	0.0196586	0.615062	Glyma19g19260.1	PF00168	PTHR23180	KOG1030			AT1G70790.1		C2 domain-containing protein	intracellular protein transport	high
Glyma19g30720	7	0	4.62839	3.63539	4.95482	0.026018	0.615062	Glyma19g30720.1	PF00134,PF02984	PTHR10177	KOG0653		K05868	AT5G06150.1	CYC1BAT	CYC1BAT; cyclin-dependent protein kinase regulator	regulation of cell growth,mitosis,response to gamma radiation,cell division,regulation of cell cycle	high
Glyma19g33300	7	0	4.62839	3.63539	4.95482	0.026018	0.615062	Glyma19g33300.1	PF03018	PTHR21495				AT5G42500.1		disease resistance-responsive family protein	defense response,lignan biosynthetic process	high
Glyma19g33960	7	0	4.62839	3.63539	4.95482	0.026018	0.615062	Glyma19g33960.1		PTHR23091				AT1G03150.1		GCN5-related N-acetyltransferase (GNAT) family protein	metabolic process,cellular component organization	high
Glyma19g37550	8	0	4.81372	3.82047	5.44196	0.0196586	0.615062	Glyma19g37550.1	PF07973,PF00587,PF03129	PTHR11451	KOG1637			AT2G04842.1	EMB2761	EMB2761 (EMBRYO DEFECTIVE 2761); ATP binding / aminoacyl-tRNA ligase/ ligase, forming aminoacyl-tRNA and related compounds / nucleotide binding / threonine-tRNA ligase	carbohydrate metabolic process,translation,tRNA aminoacylation for protein translation,threonyl-tRNA aminoacylation,cellular cell wall organization,embryo development ending in seed dormancy,tRNA aminoacylation	high
Glyma19g39440	8	0	4.81372	3.82047	5.44196	0.0196586	0.615062	Glyma19g39440.1			KOG4851			AT4G03180.1		unknown protein	rRNA processing	low
Glyma19g39870	20	1	3.54954	5.17935	5.53203	0.0186715	0.615062	Glyma19g39870.1	PF01370	PTHR10366	KOG1429			AT3G62830.1	AUD1	AUD1; UDP-glucuronate decarboxylase/ catalytic/ dTDP-glucose 4,6-dehydratase	protein phosphorylation,dTDP-rhamnose biosynthetic process,D-xylose metabolic process,cellular metabolic process	low
Glyma19g40020	7	0	4.62839	3.63539	4.95482	0.026018	0.615062	Glyma19g40020.1	PF04043,PF01095					AT4G02300.1		pectinesterase family protein	cell wall modification	high
Glyma19g44260	7	0	4.62839	3.63539	4.95482	0.026018	0.615062	Glyma19g44260.1	PF00091,PF03953	PTHR11588	KOG1374		K10389	AT3G61650.1	TUBG1	TUBG1 (GAMMA-TUBULIN); GTP binding / GTPase/ structural molecule	meiotic spindle organization,phragmoplast assembly,GTP catabolic process,microtubule nucleation,mitotic spindle organization,regulation of mitosis,embryo sac development,stomatal complex morphogenesis,leaf development,root hair cell tip growth,protein polymerization,centrosome organization,cellular localization	high
Glyma20g01930	7	0	4.62839	3.63539	4.95482	0.026018	0.615062	Glyma20g01930.1	PF00011	PTHR11527	KOG0710			AT5G12020.1	HSP17.6II	HSP17.6II (17.6 KDA CLASS II HEAT SHOCK PROTEIN)	response to heat	high
Glyma20g05530	7	0	4.62839	3.63539	4.95482	0.026018	0.615062	Glyma20g05530.1	PF00368	PTHR10572	KOG2480			AT1G76490.1	HMG1	HMG1 (HYDROXY METHYLGLUTARYL COA REDUCTASE 1); hydroxymethylglutaryl-CoA reductase	isoprenoid biosynthetic process,coenzyme A metabolic process,sterol biosynthetic process,oxidation-reduction process	high
Glyma20g12220	8	0	4.81372	3.82047	5.44196	0.0196586	0.615062	Glyma20g12220.1	PF07732,PF00394,PF07731	PTHR11709	KOG1263			AT5G21105.1		L-ascorbate oxidase/ copper ion binding / oxidoreductase	oxidation-reduction process	high
Glyma20g22230	8	0	4.81372	3.82047	5.44196	0.0196586	0.615062	Glyma20g22230.1	PF00249	PTHR10641	KOG0048		K09422	AT1G09540.1	MYB61	MYB61 (MYB DOMAIN PROTEIN 61); DNA binding / transcription factor	regulation of transcription, DNA-dependent,response to UV,phenylpropanoid biosynthetic process,response to auxin stimulus,response to abscisic acid stimulus,response to gibberellin stimulus,response to salicylic acid stimulus,response to jasmonic acid stimulus,regulation of stomatal movement,seed coat development	high
Glyma20g22400	40	3	3.12777	6.19789	5.67082	0.0172494	0.615062	Glyma20g22400.1	PF00026,PF03489,PF05184	PTHR13683	KOG1339			AT1G11910.1		aspartyl protease family protein	proteolysis,lipid metabolic process,sphingolipid metabolic process	high
Glyma20g26510	7	0	4.62839	3.63539	4.95482	0.026018	0.615062	Glyma20g26510.1	PF08263,PF00560,PF00069	PTHR23258	KOG1187			AT4G34220.1		leucine-rich repeat transmembrane protein kinase, putative	protein phosphorylation,transmembrane receptor protein tyrosine kinase signaling pathway	low
Glyma20g30420	7	0	4.62839	3.63539	4.95482	0.026018	0.615062	Glyma20g30420.1	PF04821,PF05029	PTHR22940:SF4	KOG1974		K03155	AT5G52910.1	ATIM	ATIM (TIMELESS)	M phase,multicellular organismal development,circadian rhythm,negative regulation of DNA replication,anatomical structure development	high
Glyma20g38200	4	22	-2.89459	5.80647	5.1147	0.0237239	0.615062	Glyma20g38200.1	PF00169,PF00614	PTHR18896				AT3G16785.1	PLDP1	PLDP1 (PHOSPHOLIPASE D P1); phospholipase D	receptor-mediated endocytosis,cellular response to nitrogen starvation,organelle organization,small GTPase mediated signal transduction,metabolic process,phospholipid catabolic process,response to auxin stimulus,cellular response to phosphate starvation,galactolipid biosynthetic process,root development,cellular developmental process,establishment of localization in cell	high
Glyma05g25670	1	9	-3.35395	4.40074	4.9221	0.0265153	0.618532	Glyma05g25670.1	PF00035,PF08242	PTHR21404	KOG1045			AT4G20910.1	HEN1	HEN1 (HUA ENHANCER 1); RNA methyltransferase	virus induced gene silencing,regulation of flower development,specification of floral organ identity,production of siRNA involved in RNA interference,production of miRNAs involved in gene silencing by miRNA,mRNA cleavage involved in gene silencing by miRNA	low
Glyma15g02520	1	9	-3.35395	4.40074	4.9221	0.0265153	0.618532	Glyma15g02520.1	PF00560,PF00069,PF07714	PTHR23258	KOG1187			AT1G51800.1		leucine-rich repeat protein kinase, putative	protein phosphorylation,embryo development ending in seed dormancy,defense response to bacterium	low
Glyma02g26790	26	2	3.05149	5.5933	4.90881	0.0267201	0.619935	Glyma02g26790.1	PF03870	PTHR10917	KOG3400		K03016	AT3G59600.1	NRPB8B	NRPB8B; DNA-directed RNA polymerase	nuclear mRNA splicing, via spliceosome,nematode larval development,transcription, DNA-dependent,transcription from RNA polymerase I promoter,transcription initiation from RNA polymerase II promoter,transcription elongation from RNA polymerase II promoter,transcription from RNA polymerase III promoter,embryo development ending in birth or egg hatching,positive regulation of growth rate,hermaphrodi…	high
Glyma13g26070	26	2	3.05149	5.5933	4.90881	0.0267201	0.619935	Glyma13g26070.1	PF00685	PTHR11783	KOG1584			AT5G07010.1	ST2A	ST2A (SULFOTRANSFERASE 2A); hydroxyjasmonate sulfotransferase/ sulfotransferase	defense response,cellular component organization	high
Glyma03g28750	5	25	-2.77544	6.01266	4.90499	0.0267792	0.620827	Glyma03g28750.1	PF05024	PTHR21329				AT3G57170.1		N-acetylglucosaminyl transferase component family protein / Gpi1 family protein	cytokinesis,GPI anchor biosynthetic process,preassembly of GPI anchor in ER membrane	high
Glyma01g00790	4	21	-2.82811	5.74614	4.8836	0.027113	0.627111	Glyma01g00790.1	PF00560,PF07714,PF00069	PTHR23258	KOG1187			AT4G29450.1		leucine-rich repeat protein kinase, putative	protein phosphorylation,transmembrane receptor protein tyrosine kinase signaling pathway,embryo development ending in seed dormancy,defense response to bacterium	low
Glyma07g30110	4	21	-2.82811	5.74614	4.8836	0.027113	0.627111	Glyma07g30110.1	PF00316	PTHR11556	KOG1458			AT5G64380.1		fructose-1,6-bisphosphatase family protein	carbohydrate metabolic process,fructose metabolic process,response to cold	high
Glyma05g02470	34	3	2.89516	5.99083	4.87239	0.0272897	0.629257	Glyma05g02470.1	PF08263,PF00560,PF00069,PF07714	PTHR23258	KOG1187			AT4G26540.1		kinase	protein phosphorylation,transmembrane receptor protein tyrosine kinase signaling pathway	low
Glyma18g40210	34	3	2.89516	5.99083	4.87239	0.0272897	0.629257	Glyma18g40210.1	PF03171	PTHR10209	KOG0143			AT3G21420.1		oxidoreductase, 2OG-Fe(II) oxygenase family protein	flavonoid biosynthetic process,organ senescence,oxidation-reduction process	high
Glyma07g06520	42	4	2.80588	6.30185	4.86305	0.0274378	0.631781	Glyma07g06520.1	PF00445	PTHR11240	KOG1642	3.1.27.1	K01166	AT2G39780.1	RNS2	RNS2 (RIBONUCLEASE 2); RNA binding / endoribonuclease/ ribonuclease T2	aging,response to wounding,anthocyanin biosynthetic process,jasmonic acid mediated signaling pathway,cellular response to phosphate starvation	high
Glyma03g33780	2	13	-3.04897	4.99723	4.85463	0.027572	0.63188	Glyma03g33780.1	PF00069,PF07714	PTHR23258	KOG1187			AT1G16670.1		protein kinase family protein	protein phosphorylation	low
Glyma01g04450	16	1	3.23284	4.88815	4.53584	0.0331921	0.638139	Glyma01g04450.1	PF00190,PF07883					AT1G10460.1	GLP7	GLP7 (GERMIN-LIKE PROTEIN 7); manganese ion binding / nutrient reservoir	response to cold	high
Glyma01g42420	4	17	-2.52653	5.47678	3.89136	0.0485352	0.638139	Glyma01g42420.1	PF00168,PF00614,PF12357	PTHR18896	KOG1329	3.1.4.4	K01115	AT2G42010.1	PLDBETA1	PLDBETA1 (PHOSPHOLIPASE D BETA 1); phospholipase D	metabolic process,phospholipid catabolic process,response to cold,embryo development ending in seed dormancy,defense response to bacterium, incompatible interaction,programmed cell death,phosphatidylcholine metabolic process,phosphatidic acid metabolic process	high
Glyma01g44270	14	1	3.04392	4.71607	3.98639	0.0458691	0.638139	Glyma01g44270.1	PF00501	PTHR11968	KOG1176	6.2.1.12	K01904	AT1G65060.1	4CL3	4CL3; 4-coumarate-CoA ligase	metabolic process,response to UV,response to wounding,phenylpropanoid metabolic process,defense response to fungus	high
Glyma02g06400	15	1	3.14147	4.80477	4.26581	0.0388867	0.638139	Glyma02g06400.1	PF00890,PF02910	PTHR11632	KOG2403	1.3.5.1	K00234	AT5G66760.1	SDH1-1	SDH1-1; ATP binding / succinate dehydrogenase	tricarboxylic acid cycle,succinate metabolic process,mitochondrial electron transport, succinate to ubiquinone,oxidation-reduction process	high
Glyma02g14410	15	1	3.14147	4.80477	4.26581	0.0388867	0.638139	Glyma02g14410.1						AT1G68725.1	AGP19	AGP19 (ARABINOGALACTAN-PROTEIN 19)	cellular process	low
Glyma02g37570	47	6	2.40576	6.51604	3.87577	0.0489879	0.638139	Glyma02g37570.1	PF00226	PTHR11821				AT2G33735.1		DNAJ heat shock N-terminal domain-containing protein	protein folding,response to stress	high
Glyma02g39230	34	4	2.50339	6.04	3.88815	0.0486281	0.638139	Glyma02g39230.1	PF11960,PF00487					AT5G05580.1	FAD8	FAD8 (FATTY ACID DESATURASE 8); omega-3 fatty acid desaturase	lipid metabolic process,fatty acid biosynthetic process,response to temperature stimulus,oxidation-reduction process	high
Glyma02g40380	16	55	-2.28479	7.24976	3.907	0.0480852	0.638139	Glyma02g40380.1	PF08263,PF00560,PF00069,PF07714	PTHR23258	KOG1187			AT1G06840.1		leucine-rich repeat transmembrane protein kinase, putative	protein phosphorylation,transmembrane receptor protein tyrosine kinase signaling pathway	low
Glyma02g42680	15	1	3.14147	4.80477	4.26581	0.0388867	0.638139	Glyma02g42680.1	PF00218	PTHR22854	KOG4201	4.1.1.48	K01609	AT5G48220.1	IGPS	indole-3-glycerol phosphate synthase, putative	tryptophan biosynthetic process	high
Glyma02g44260	23	2	2.87672	5.43757	4.35372	0.0369282	0.638139	Glyma02g44260.1	PF08699,PF02170,PF02171	PTHR22891	KOG1041			AT2G27040.1	AGO4	AGO4 (ARGONAUTE 4); nucleic acid binding	DNA methylation,virus induced gene silencing,response to auxin stimulus,embryo development ending in seed dormancy,defense response to bacterium, incompatible interaction,auxin metabolic process,leaf morphogenesis,response to far red light,long-distance posttranscriptional gene silencing,production of siRNA involved in RNA interference,chromatin silencing by small RNA,gene silencing by miRNA,adve…	low
Glyma03g03460	233	30	2.42488	8.80856	4.56386	0.0326535	0.638139	Glyma03g03460.1	PF04043,PF01095					AT2G45220.1		pectinesterase family protein	cell wall modification	high
Glyma03g28700	25	2	2.99555	5.54328	4.72796	0.029676	0.638139	Glyma03g28700.1	PF03171	PTHR10209	KOG0143			AT1G52800.1		oxidoreductase, 2OG-Fe(II) oxygenase family protein	oxidation-reduction process	high
Glyma03g34750	17	1	3.31877	4.96683	4.797	0.0285094	0.638139	Glyma03g34750.1	PF08263,PF00560,PF07714,PF00069	PTHR23258	KOG1187			AT2G36570.1		leucine-rich repeat transmembrane protein kinase, putative	protein phosphorylation,transmembrane receptor protein tyrosine kinase signaling pathway	low
Glyma03g35250	33	3	2.85247	5.95317	4.73127	0.0296189	0.638139	Glyma03g35250.1	PF01161	PTHR11362	KOG3346			AT5G03840.1	TFL1	TFL1 (TERMINAL FLOWER 1); phosphatidylethanolamine binding	protein targeting to vacuole,response to sucrose stimulus,negative regulation of flower development	high
Glyma03g38080	16	1	3.23284	4.88815	4.53584	0.0331921	0.638139	Glyma03g38080.1	PF01501	PTHR11183	KOG1950			AT2G47180.1	AtGolS1	AtGolS1 (Arabidopsis thaliana galactinol synthase 1); transferase, transferring glycosyl groups / transferase, transferring hexosyl groups	response to heat,response to high light intensity,carbohydrate biosynthetic process,response to hydrogen peroxide	high
Glyma04g34170	31	3	2.7631	5.8747	4.44154	0.0350747	0.638139	Glyma04g34170.1	PF00179	PTHR11621	KOG0419	6.3.2.19	K10573	AT2G02760.1	ATUBC2	ATUBC2 (UBIQUITING-CONJUGATING ENZYME 2); ubiquitin-protein ligase	in utero embryonic development,nematode larval development,base-excision repair,postreplication repair,ubiquitin-dependent protein catabolic process,mitotic spindle organization,sperm axoneme assembly,UV protection,cellular response to insulin stimulus,growth,regulation of protein metabolic process,centrosome organization	high
Glyma05g00220	21	2	2.74721	5.32325	3.96167	0.0465476	0.638139	Glyma05g00220.1	PF00067	PTHR19383	KOG0156			AT1G74110.1	CYP78A10	CYP78A10; electron carrier/ heme binding / iron ion binding / monooxygenase/ oxygen binding	fruit development,oxidation-reduction process	high
Glyma06g06230	14	1	3.04392	4.71607	3.98639	0.0458691	0.638139	Glyma06g06230.1		PTHR12126	KOG4288			AT5G10730.1		binding / catalytic/ coenzyme binding	metabolic process,cellular metabolic process	low
Glyma06g11370	15	1	3.14147	4.80477	4.26581	0.0388867	0.638139	Glyma06g11370.1	PF07649,PF00628,PF00130	PTHR13793				AT1G77800.1		PHD finger family protein	transcription, DNA-dependent,regulation of flower development,specification of floral organ identity,intracellular signal transduction,compound eye photoreceptor development,negative regulation of epidermal growth factor receptor signaling pathway,histone H3-K4 methylation,oxidation-reduction process	high
Glyma06g15350	17	1	3.31877	4.96683	4.797	0.0285094	0.638139	Glyma06g15350.1	PF03477,PF00317,PF02867	PTHR11573	KOG1112	1.17.4.1	K10807	AT2G21790.1	RNR1	RNR1 (RIBONUCLEOTIDE REDUCTASE 1); ATP binding / protein binding / ribonucleoside-diphosphate reductase	S phase of mitotic cell cycle,DNA replication,regulation of DNA replication,pyrimidine deoxyribonucleoside triphosphate biosynthetic process,purine deoxyribonucleoside triphosphate biosynthetic process,purine nucleoside metabolic process,protein oligomerization,oxidation-reduction process	high
Glyma06g37250	16	1	3.23284	4.88815	4.53584	0.0331921	0.638139	Glyma06g37250.1	PF05051	PTHR16719	KOG3496		K02260	AT3G15352.1	COX17	ATCOX17; copper chaperone	generation of precursor metabolites and energy,copper ion transport,mitochondrion organization,brain development,response to bacterium,response to copper ion	high,low
Glyma06g42340	13	53	-2.5251	7.15569	4.63742	0.031282	0.638139	Glyma06g42340.1	PF02386					AT4G10310.1	HKT1	HKT1 (HIGH-AFFINITY K+ TRANSPORTER 1); sodium ion transmembrane transporter	cation transport,sodium ion transport,response to salt stress,transmembrane transport	high
Glyma06g45150	1	8	-3.18804	4.23919	4.39862	0.035968	0.638139	Glyma06g45150.1	PF08263,PF00560,PF00069,PF07714	PTHR23258	KOG1187			AT2G20850.1	SRF1	SRF1 (strubbelig receptor family 1); kinase	protein phosphorylation,transmembrane receptor protein tyrosine kinase signaling pathway,positive regulation of atrichoblast fate specification,positive regulation of trichoblast fate specification,ovule development	low
Glyma07g27300	16	1	3.23284	4.88815	4.53584	0.0331921	0.638139	Glyma07g27300.1	PF00076	PTHR11732				AT1G67950.1		RNA recognition motif (RRM)-containing protein	oxidation-reduction process	high
Glyma07g30360	5	22	-2.59261	5.85005	4.28644	0.0384174	0.638139	Glyma07g30360.1	PF00999,PF02254	PTHR16254:SF2	KOG1650			AT4G04850.1	KEA3	KEA3; potassium ion transmembrane transporter/ potassium:hydrogen antiporter	cation transport,potassium ion transport,regulation of pH,metabolic process,transmembrane transport	high
Glyma07g30430	1	8	-3.18804	4.23919	4.39862	0.035968	0.638139	Glyma07g30430.1	PF00056,PF02866	PTHR11540	KOG1494	1.1.1.37	K00026	AT5G09660.1	PMDH2	PMDH2 (peroxisomal NAD-malate dehydrogenase 2); malate dehydrogenase	glycolysis,glyoxylate cycle,tricarboxylic acid cycle,malate metabolic process,response to cold,regulation of fatty acid beta-oxidation,oxidation-reduction process	high
Glyma07g32250	8	32	-2.48139	6.42207	4.24241	0.0394263	0.638139	Glyma07g32250.1	PF02365					AT4G28500.1	ANAC073	ANAC073 (ARABIDOPSIS NAC DOMAIN CONTAINING PROTEIN 73); transcription activator/ transcription factor	regulation of transcription, DNA-dependent,protein phosphorylation,multicellular organismal development	low
Glyma07g33460	24	2	2.93736	5.49142	4.54299	0.0330539	0.638139	Glyma07g33460.1	PF00036	PTHR10891	KOG0027			AT2G15680.1		calmodulin-related protein, putative	response to heat,response to cold,response to mechanical stimulus,response to absence of light,response to auxin stimulus,response to abscisic acid stimulus,response to gibberellin stimulus,response to 1-aminocyclopropane-1-carboxylic acid,response to metal ion,calcium-mediated signaling,response to hydrogen peroxide,long-day photoperiodism, flowering	high
Glyma08g12020	14	1	3.04392	4.71607	3.98639	0.0458691	0.638139	Glyma08g12020.1	PF00332,PF07983					AT3G13560.1		glycosyl hydrolase family 17 protein	carbohydrate metabolic process	high
Glyma08g14760	16	1	3.23284	4.88815	4.53584	0.0331921	0.638139	Glyma08g14760.1	PF03130,PF00514,PF02985,PF00168		KOG0166			AT2G22125.1		binding	cellular metabolic process,primary metabolic process	low
Glyma08g19960	2	11	-2.81203	4.77687	4.09219	0.0430818	0.638139	Glyma08g19960.1	PF03810,PF02985	PTHR10527	KOG2171			AT4G27640.1		importin beta-2 subunit family protein	protein import into nucleus, docking,intracellular protein transport	high
Glyma08g31890	16	1	3.23284	4.88815	4.53584	0.0331921	0.638139	Glyma08g31890.1	PF01055	PTHR22762	KOG1065			AT1G68560.1	XYL1	XYL1 (ALPHA-XYLOSIDASE 1); alpha-N-arabinofuranosidase/ hydrolase, hydrolyzing O-glycosyl compounds / xylan 1,4-beta-xylosidase	carbohydrate metabolic process,xylan catabolic process	high
Glyma08g44210	52	6	2.55074	6.6393	4.34009	0.0372249	0.638139	Glyma08g44210.1	PF02469					AT5G55730.1	FLA1	FLA1 (FASCICLIN-LIKE ARAB INOGALACTAN 1)	response to stress,multidimensional cell growth	high
Glyma09g33450	16	1	3.23284	4.88815	4.53584	0.0331921	0.638139	Glyma09g33450.1	PF00319	PTHR11945				AT2G14210.1	AGL44	AGL44 (AGAMOUS-LIKE 44); DNA binding / transcription factor	regulation of transcription, DNA-dependent,glycine metabolic process,L-serine metabolic process,response to nutrient,lateral root development	high
Glyma10g10200	14	1	3.04392	4.71607	3.98639	0.0458691	0.638139	Glyma10g10200.1	PF00804,PF05739	PTHR19957	KOG0810		K08486	AT3G11820.1	SYP121	SYP121 (SYNTAXIN OF PLANTS 121); SNAP receptor/ protein anchor	protein targeting to membrane,cellular membrane fusion,salicylic acid mediated signaling pathway,jasmonic acid mediated signaling pathway,regulation of plant-type hypersensitive response,vesicle-mediated transport,negative regulation of programmed cell death,defense response to fungus,negative regulation of cellular defense response	high
Glyma10g36420	16	1	3.23284	4.88815	4.53584	0.0331921	0.638139	Glyma10g36420.1	PF00071,PF08477	PTHR11708	KOG0394		K07976	AT4G09720.1	ATRABG3A	Ras-related GTP-binding protein, putative	regulation of transcription, DNA-dependent,intracellular protein transport,nucleocytoplasmic transport,small GTPase mediated signal transduction	high
Glyma11g31500	2	12	-2.93536	4.89109	4.4818	0.0342577	0.638139	Glyma11g31500.1	PF00651,PF03000					AT5G67385.1		protein binding / signal transducer	response to light stimulus,phototropism	low
Glyma12g00810	1	8	-3.18804	4.23919	4.39862	0.035968	0.638139	Glyma12g00810.1	PF01399	PTHR10855	KOG1497			AT5G42970.1	COP8	COP8 (CONSTITUTIVE PHOTOMORPHOGENIC 8); protein binding	cytokinesis,compound eye photoreceptor cell differentiation,nematode larval development,translation,photomorphogenesis,embryo development ending in birth or egg hatching,cullin deneddylation,growth,locomotion	high
Glyma12g05780	41	4	2.77136	6.27164	4.74724	0.0293453	0.638139	Glyma12g05780.1	PF00232	PTHR10353	KOG0626	3.2.1.21	K01188	AT2G44450.1	BGLU15	BGLU15 (BETA GLUCOSIDASE 15); catalytic/ cation binding / hydrolase, hydrolyzing O-glycosyl compounds	carbohydrate metabolic process	high
Glyma12g07860	3	15	-2.73064	5.25696	4.27246	0.0387349	0.638139	Glyma12g07860.1	PF06203	PTHR23283				AT5G02810.1	PRR7	PRR7 (PSEUDO-RESPONSE REGULATOR 7); transcription regulator/ two-component response regulator	two-component signal transduction system (phosphorelay),regulation of transcription, DNA-dependent,circadian rhythm,response to temperature stimulus,red or far-red light signaling pathway,negative regulation of protein binding,multicellular organismal process,regulation of circadian rhythm	high,low
Glyma12g09930	40	4	2.73599	6.24079	4.62978	0.0314216	0.638139	Glyma12g09930.1	PF07992,PF00070	PTHR22915	KOG2495			AT3G44190.1		pyridine nucleotide-disulphide oxidoreductase family protein	induction of apoptosis,chromosome condensation,oxidation-reduction process	high
Glyma13g01760	3	15	-2.73064	5.25696	4.27246	0.0387349	0.638139	Glyma13g01760.1	PF00560	PTHR10588				AT1G78230.1		protein binding	cellular process	low
Glyma13g02470	3	15	-2.73064	5.25696	4.27246	0.0387349	0.638139	Glyma13g02470.1	PF00069,PF07714	PTHR22986	KOG0198			AT4G08500.1	MEKK1	MEKK1 (MAP KINASE KINASE KINASE 1); DNA binding / MAP kinase kinase kinase/ kinase/ kinase binding / protein binding	MAPK cascade,protein phosphorylation,response to cold,response to wounding,response to salt stress,stomatal complex morphogenesis,response to cadmium ion	high,low
Glyma13g05020	14	1	3.04392	4.71607	3.98639	0.0458691	0.638139	Glyma13g05020.1	PF02485	PTHR19297	KOG0799			AT5G15050.1		glycosyltransferase family 14 protein / core-2/I-branching enzyme family protein	double fertilization forming a zygote and endosperm,carbohydrate biosynthetic process	high
Glyma13g09730	17	1	3.31877	4.96683	4.797	0.0285094	0.638139	Glyma13g09730.1	PF00069,PF07714	PTHR23258	KOG1187			AT1G66980.1		protein kinase family protein / glycerophosphoryl diester phosphodiesterase family protein	chromatin assembly or disassembly,protein phosphorylation,DNA integration	high,low
Glyma13g10130	30	3	2.71624	5.83377	4.29277	0.0382747	0.638139	Glyma13g10130.1	PF00227	PTHR11599	KOG0180	3.4.25.1	K02735	AT1G21720.1	PBC1	PBC1 (PROTEASOME BETA SUBUNIT C1); peptidase/ threonine-type endopeptidase	anaphase-promoting complex-dependent proteasomal ubiquitin-dependent protein catabolic process,negative regulation of ubiquitin-protein ligase activity involved in mitotic cell cycle,positive regulation of ubiquitin-protein ligase activity involved in mitotic cell cycle,proteolysis involved in cellular protein catabolic process,regulation of cell cycle	high
Glyma13g34810	1	8	-3.18804	4.23919	4.39862	0.035968	0.638139	Glyma13g34810.1	PF08240,PF00107	PTHR11695	KOG1198			AT3G15090.1		oxidoreductase, zinc-binding dehydrogenase family protein	oxidation-reduction process	high
Glyma13g42760	2	11	-2.81203	4.77687	4.09219	0.0430818	0.638139	Glyma13g42760.1	PF00069,PF07714	PTHR23258	KOG1187			AT3G13690.1		protein kinase family protein	protein phosphorylation	low
Glyma14g11520	7	28	-2.4754	6.2261	4.14115	0.0418528	0.638139	Glyma14g11520.1	PF00139,PF00069,PF07714	PTHR23258	KOG1187			AT5G10530.1		lectin protein kinase, putative	protein phosphorylation	low
Glyma14g33650	8	32	-2.48139	6.42207	4.24241	0.0394263	0.638139	Glyma14g33650.1	PF00069,PF07714	PTHR22986	KOG0198			AT4G08500.1	MEKK1	MEKK1 (MAP KINASE KINASE KINASE 1); DNA binding / MAP kinase kinase kinase/ kinase/ kinase binding / protein binding	MAPK cascade,protein phosphorylation,response to cold,response to wounding,response to salt stress,stomatal complex morphogenesis,response to cadmium ion	high,low
Glyma14g38640	15	55	-2.37616	7.23394	4.18632	0.0407516	0.638139	Glyma14g38640.1	PF00651,PF03000	PTHR23230				AT2G30520.1	RPT2	RPT2 (ROOT PHOTOTROPISM 2); protein binding	response to light stimulus,phototropism	low
Glyma14g40510	1	8	-3.18804	4.23919	4.39862	0.035968	0.638139	Glyma14g40510.1	PF03159,PF00098	PTHR12341	KOG2044			AT1G75660.1	XRN3	XRN3; 5\'-3\' exoribonuclease	nuclear-transcribed mRNA catabolic process, exonucleolytic,DNA catabolic process, exonucleolytic,microtubule-based process,spermatogenesis,gravitropism,unidimensional cell growth,ethylene mediated signaling pathway,response to 1-aminocyclopropane-1-carboxylic acid,deadenylation-independent decapping of nuclear-transcribed mRNA,regulation of gene expression, epigenetic	high
Glyma15g12400	1	8	-3.18804	4.23919	4.39862	0.035968	0.638139	Glyma15g12400.1	PF00569,PF00249,PF04433	PTHR12374				AT3G07740.1	ADA2A	ADA2A (HOMOLOG OF YEAST ADA2 2A); DNA binding / transcription factor/ zinc ion binding	regulation of transcription, DNA-dependent,transcription from RNA polymerase II promoter,cold acclimation,response to auxin stimulus,response to cytokinin stimulus,cellular component organization,chromatin modification,regulation of cell proliferation	high
Glyma15g23420	6	24	-2.46745	5.99945	4.0137	0.0451319	0.638139	Glyma15g23420.1	PF00076,PF04059	PTHR10432	KOG4660			AT1G29400.1	AML5	AML5 (ARABIDOPSIS MEI2-LIKE PROTEIN 5); RNA binding / nucleic acid binding / nucleotide binding	positive regulation of meiosis,meristem development	high
Glyma16g00390	3	14	-2.63249	5.1686	3.96161	0.046549	0.638139	Glyma16g00390.1	PF03467,PF04059	PTHR13112				AT1G33980.1	UPF3	Smg-4/UPF3 family protein	nuclear-transcribed mRNA catabolic process, nonsense-mediated decay,gene expression	low
Glyma16g00630	13	52	-2.49772	7.1321	4.54275	0.0330584	0.638139	Glyma16g00630.1	PF07728,PF07726	PTHR22908	KOG1808			AT1G67120.1		ATP binding / ATPase/ nucleoside-triphosphatase/ nucleotide binding / transcription factor binding	ribosomal large subunit assembly,regulation of transcription, DNA-dependent,rRNA processing,protein metabolic process,ribosome biogenesis,macromolecular complex assembly	low
Glyma16g01650	24	2	2.93736	5.49142	4.54299	0.0330539	0.638139	Glyma16g01650.1	PF04043,PF01095					AT3G14310.1	ATPME3	ATPME3; pectinesterase	cell wall modification	high
Glyma16g01790	46	5	2.62846	6.45376	4.46256	0.0346455	0.638139	Glyma16g01790.1	PF08263,PF00560,PF00069,PF07714	PTHR23258	KOG1187			AT1G53730.1	SRF6	SRF6 (STRUBBELIG-RECEPTOR FAMILY 6); ATP binding / protein binding / protein kinase/ protein serine/threonine kinase/ protein tyrosine kinase	protein phosphorylation,transmembrane receptor protein tyrosine kinase signaling pathway,positive regulation of atrichoblast fate specification,positive regulation of trichoblast fate specification,ovule development	low
Glyma17g01600	15	1	3.14147	4.80477	4.26581	0.0388867	0.638139	Glyma17g01600.1	PF07983					AT2G01630.1		glycosyl hydrolase family 17 protein / beta-1,3-glucanase, putative	carbohydrate metabolic process	high
Glyma17g06890	57	6	2.68248	6.75272	4.78032	0.0287867	0.638139	Glyma17g06890.1	PF00141			1.11.1.7	K00430	AT2G18980.1		peroxidase, putative	response to oxidative stress,oxidation-reduction process	high
Glyma18g02980	16	1	3.23284	4.88815	4.53584	0.0331921	0.638139	Glyma18g02980.1	PF03005					AT3G55990.1	ESK1	ESK1 (ESKIMO 1)	response to water deprivation,response to salt stress,response to freezing	high
Glyma18g14640	16	1	3.23284	4.88815	4.53584	0.0331921	0.638139	Glyma18g14640.1	PF00295					AT4G23820.1		glycoside hydrolase family 28 protein / polygalacturonase (pectinase) family protein	carbohydrate metabolic process,cellular cell wall organization	high
Glyma18g48110	38	4	2.66255	6.17697	4.38974	0.0361557	0.638139	Glyma18g48110.1	PF00550	PTHR20863	KOG1748	1.6.5.3,1.6.99.3	K03955	AT2G44620.1	MTACP-1	MTACP-1 (MITOCHONDRIAL ACYL CARRIER PROTEIN 1); acyl carrier/ cofactor binding / phosphopantetheine binding	fatty acid biosynthetic process	high
Glyma18g51110	3	15	-2.73064	5.25696	4.27246	0.0387349	0.638139	Glyma18g51110.1	PF00069,PF07714	PTHR23258	KOG1187			AT5G15730.1		serine/threonine protein kinase, putative	protein phosphorylation,transmembrane receptor protein tyrosine kinase signaling pathway	low
Glyma19g02450	15	1	3.14147	4.80477	4.26581	0.0388867	0.638139	Glyma19g02450.1	PF01263	PTHR10091	KOG1604			AT3G47800.1		aldose 1-epimerase family protein	carbohydrate metabolic process,galactose metabolic process	high
Glyma19g31910	13	46	-2.32158	6.98198	3.95193	0.0468177	0.638139	Glyma19g31910.1	PF00307,PF00225	PTHR16012				AT3G10310.1		ATP binding / microtubule motor	microtubule-based movement	high
Glyma19g33850	16	1	3.23284	4.88815	4.53584	0.0331921	0.638139	Glyma19g33850.1						AT4G02800.1		unknown protein	cellular process	low
Glyma19g37780	24	2	2.93736	5.49142	4.54299	0.0330539	0.638139	Glyma19g37780.1	PF00428	PTHR21141	KOG3449			AT2G27710.1		60S acidic ribosomal protein P2 (RPP2B)	translational elongation,response to cold	high
Glyma19g40800	3	14	-2.63249	5.1686	3.96161	0.046549	0.638139	Glyma19g40800.1	PF00400	PTHR14344	KOG0974			AT4G01860.1		transducin family protein / WD-40 repeat family protein	cellular process	low
Glyma19g42960	2	11	-2.81203	4.77687	4.09219	0.0430818	0.638139	Glyma19g42960.1	PF00069	PTHR11295	KOG0198			AT1G54610.1		protein kinase family protein	protein phosphorylation	low
Glyma01g39460	27	3	2.5658	5.7033	3.83006	0.050341	0.64263	Glyma01g39460.1	PF01596	PTHR10509	KOG1663			AT4G34050.1		caffeoyl-CoA 3-O-methyltransferase, putative	response to stress,lignin biosynthetic process	high
Glyma01g02100	20	2	2.67782	5.26238	3.75857	0.0525376	0.657002	Glyma01g02100.1	PF00076	PTHR10432	KOG0131			AT5G46840.1		RNA recognition motif (RRM)-containing protein	nematode larval development,embryo development ending in birth or egg hatching,rRNA metabolic process,growth	low
Glyma01g20810	33	4	2.46069	6.00358	3.75805	0.0525539	0.657002	Glyma01g20810.1	PF00069	PTHR11295	KOG0670	2.7.11.1	K08827	AT3G25840.1		protein kinase family protein	reproduction,RNA processing,protein phosphorylation,cell adhesion,regulation of cell shape,embryo development ending in birth or egg hatching,positive regulation of growth rate,locomotion	low
Glyma01g42730	13	1	2.93929	4.62132	3.69707	0.0545082	0.657002	Glyma01g42730.1	PF08698	PTHR21686	KOG3100			AT5G30495.1		unknown protein	reproduction,endonucleolytic cleavage in ITS1 to separate SSU-rRNA from 5.8S rRNA and LSU-rRNA from tricistronic rRNA transcript (SSU-rRNA, 5.8S rRNA, LSU-rRNA),endonucleolytic cleavage to generate mature 5'-end of SSU-rRNA from (SSU-rRNA, 5.8S rRNA, LSU-rRNA),endonucleolytic cleavage in 5'-ETS of tricistronic rRNA transcript (SSU-rRNA, 5.8S rRNA, LSU-rRNA),morphogenesis of an epithelium,nematode…	low
Glyma02g10770	13	1	2.93929	4.62132	3.69707	0.0545082	0.657002	Glyma02g10770.1	PF08263,PF00560,PF00069,PF07714	PTHR23258	KOG1187			AT3G28040.1		leucine-rich repeat transmembrane protein kinase, putative	protein phosphorylation,transmembrane receptor protein tyrosine kinase signaling pathway,regulation of meristem growth,microsporocyte differentiation,gametophyte development	high,low
Glyma02g41680	13	1	2.93929	4.62132	3.69707	0.0545082	0.657002	Glyma02g41680.1	PF00314					AT5G02140.1		thaumatin-like protein, putative	systemic acquired resistance,response to UV-B,regulation of anthocyanin biosynthetic process	high
Glyma02g41850	9	27	-2.07377	6.24696	3.03387	0.0815431	0.657002	Glyma02g41850.1	PF00696	PTHR11063	KOG4165			AT3G55610.1	P5CS2	P5CS2 (DELTA 1-PYRROLINE-5-CARBOXYLATE SYNTHASE 2); catalytic/ glutamate 5-kinase/ oxidoreductase	proline biosynthetic process,cellular amino acid biosynthetic process,response to desiccation,response to abscisic acid stimulus,positive regulation of growth rate,hyperosmotic salinity response	high
Glyma02g42500	25	3	2.45602	5.60908	3.50723	0.0611015	0.657002	Glyma02g42500.1	PF03005					AT3G55990.1	ESK1	ESK1 (ESKIMO 1)	response to water deprivation,response to salt stress,response to freezing	high
Glyma02g46230	13	37	-2.00903	6.72327	2.98738	0.0839159	0.657002	Glyma02g46230.1		PTHR20884	KOG2720			AT4G26850.1	VTC2	VTC2 (vitamin c defective 2); GDP-D-glucose phosphorylase/ GDP-galactose:glucose-1-phosphate guanyltransferase/ GDP-galactose:mannose-1-phosphate guanyltransferase/ GDP-galactose:myoinositol-1-phosphate guanyltransferase/ galactose-1-phosphate guanylyltra	response to heat,response to jasmonic acid stimulus,response to ozone,L-ascorbic acid biosynthetic process,defense response to bacterium	high
Glyma03g19920	25	3	2.45602	5.60908	3.50723	0.0611015	0.657002	Glyma03g19920.1	PF05627					AT3G25070.1	RIN4	RIN4 (RPM1 INTERACTING PROTEIN 4); protein binding	response to molecule of bacterial origin,protein phosphorylation,plant-type hypersensitive response,defense response to bacterium, incompatible interaction,response to nitrate,defense response signaling pathway, resistance gene-independent	low
Glyma03g26160	12	1	2.82648	4.51962	3.39731	0.0653029	0.657002	Glyma03g26160.1	PF05773,PF00097	PTHR12292				AT3G60300.1		RWD domain-containing protein	protein phosphorylation	low
Glyma03g30180	12	1	2.82648	4.51962	3.39731	0.0653029	0.657002	Glyma03g30180.1	PF00141			1.11.1.7	K00430	AT5G06720.1		peroxidase, putative	response to oxidative stress,hydrogen peroxide catabolic process,oxidation-reduction process	high
Glyma03g30240	4	16	-2.44014	5.40106	3.62504	0.0569163	0.657002	Glyma03g30240.1	PF04130	PTHR19302	KOG2000			AT5G06680.1	SPC98	SPC98 (SPINDLE POLE BODY COMPONENT 98); tubulin binding	microtubule cytoskeleton organization,microtubule nucleation,mitotic spindle organization,meiosis I,centrosome organization,anaphase	high
Glyma03g39780	12	1	2.82648	4.51962	3.39731	0.0653029	0.657002	Glyma03g39780.1	PF00225	PTHR16012	KOG4280			AT5G27550.1		ATP binding / microtubule motor	microtubule-based movement,Golgi organization,visual perception	high
Glyma03g41510	13	1	2.93929	4.62132	3.69707	0.0545082	0.657002	Glyma03g41510.1	PF00704					AT5G24090.1		acidic endochitinase (CHIB1)	carbohydrate metabolic process,chitin catabolic process	high
Glyma04g02740	20	2	2.67782	5.26238	3.75857	0.0525376	0.657002	Glyma04g02740.1	PF00759	PTHR22298				AT1G19940.1	AtGH9B5	AtGH9B5 (Arabidopsis thaliana Glycosyl Hydrolase 9B5); catalytic/ hydrolase, hydrolyzing O-glycosyl compounds	carbohydrate metabolic process,cellulose catabolic process	high
Glyma04g04170	2	10	-2.67717	4.65328	3.68485	0.054909	0.657002	Glyma04g04170.1	PF00170,PF07716	PTHR22952				AT1G45249.1	ABF2	ABF2 (ABSCISIC ACID RESPONSIVE ELEMENTS-BINDING FACTOR 2); DNA binding / protein binding / transcription activator/ transcription factor	regulation of transcription, DNA-dependent,response to water deprivation,response to salt stress,abscisic acid mediated signaling pathway,glucose mediated signaling pathway	high
Glyma04g11230	4	14	-2.25011	5.23705	3.06912	0.0797926	0.657002	Glyma04g11230.1	PF00515,PF07719,PF07721	PTHR22904	KOG0624			AT5G65160.1		tetratricopeptide repeat (TPR)-containing protein	cell redox homeostasis	high
Glyma04g26650	2	10	-2.67717	4.65328	3.68485	0.054909	0.657002	Glyma04g26650.1	PF00249	PTHR10641				AT3G24310.1	MYB305	MYB305 (myb domain protein 305); DNA binding / transcription factor	regulation of transcription, DNA-dependent,response to salt stress,response to ethylene stimulus,response to abscisic acid stimulus,response to gibberellin stimulus,response to salicylic acid stimulus,response to jasmonic acid stimulus,response to cadmium ion,stamen development	low
Glyma04g40080	61	10	2.06207	6.94681	3.09113	0.0787199	0.657002	Glyma04g40080.1	PF08263,PF00560,PF00069,PF07714	PTHR23258	KOG1187			AT3G56370.1		leucine-rich repeat transmembrane protein kinase, putative	protein phosphorylation,transmembrane receptor protein tyrosine kinase signaling pathway	low
Glyma05g05710	3	12	-2.41356	4.97453	3.3065	0.0690062	0.657002	Glyma05g05710.1		PTHR21230:SF2				AT2G35190.1	NPSN11	NPSN11 (NOVEL PLANT SNARE 11); SNAP receptor/ protein transporter	cytokinesis,intracellular protein transport	high
Glyma05g08720	12	1	2.82648	4.51962	3.39731	0.0653029	0.657002	Glyma05g08720.1	PF00069	PTHR22986	KOG0581			AT5G40440.1	ATMKK3	ATMKK3 (ARABIDOPSIS THALIANA MITOGEN-ACTIVATED PROTEIN KINASE KINASE 3); MAP kinase kinase	MAPK cascade,protein phosphorylation,transport,transmembrane receptor protein tyrosine kinase signaling pathway,border follicle cell migration,anterior/posterior axis specification, embryo,response to wounding,cold acclimation,response to salt stress,defense response, incompatible interaction,induced systemic resistance, jasmonic acid mediated signaling pathway,induced systemic resistance, ethyle…	low
Glyma05g30090	6	21	-2.27655	5.83558	3.41905	0.0644479	0.657002	Glyma05g30090.1	PF07766	PTHR14009	KOG1043			AT3G59820.1		calcium-binding mitochondrial protein-related	signal transduction,embryo development ending in birth or egg hatching,cellular process,positive regulation of multicellular organism growth	low
Glyma06g01130	26	3	2.51195	5.65698	3.67012	0.055396	0.657002	Glyma06g01130.1	PF00225	PTHR16012	KOG0242			AT2G21380.1		kinesin motor protein-related	microtubule-based movement	high
Glyma06g02650	32	4	2.4167	5.96619	3.626	0.0568834	0.657002	Glyma06g02650.1	PF00091,PF03953	PTHR11588	KOG1375		K07375	AT1G75780.1	TUB1	TUB1; GTP binding / GTPase/ structural molecule	GTP catabolic process,microtubule-based movement,response to cold,response to light stimulus,unidimensional cell growth,protein polymerization	high
Glyma06g03270	20	2	2.67782	5.26238	3.75857	0.0525376	0.657002	Glyma06g03270.1	PF00069	PTHR11295	KOG0660			AT1G10210.1	ATMPK1	ATMPK1 (MITOGEN-ACTIVATED PROTEIN KINASE 1); MAP kinase/ kinase	protein phosphorylation,circadian rhythm,response to cold,response to salt stress,response to ethylene stimulus,auxin mediated signaling pathway,induced systemic resistance, jasmonic acid mediated signaling pathway,response to hydrogen peroxide,ovule development	high,low
Glyma06g04010	13	1	2.93929	4.62132	3.69707	0.0545082	0.657002	Glyma06g04010.1	PF00249	PTHR10641				AT2G23290.1	AtMYB70	AtMYB70 (myb domain protein 70); DNA binding / transcription factor	regulation of transcription, DNA-dependent,response to salt stress,response to ethylene stimulus,response to auxin stimulus,response to abscisic acid stimulus,response to gibberellin stimulus,response to salicylic acid stimulus,response to jasmonic acid stimulus,response to cadmium ion,lateral root development	high,low
Glyma06g05290	13	1	2.93929	4.62132	3.69707	0.0545082	0.657002	Glyma06g05290.1	PF02018,PF00331					AT1G58370.1	RXF12	RXF12; endo-1,4-beta-xylanase/ hydrolase, hydrolyzing O-glycosyl compounds	carbohydrate metabolic process,xylan catabolic process	high
Glyma06g11430	26	3	2.51195	5.65698	3.67012	0.055396	0.657002	Glyma06g11430.1	PF00174,PF03404,PF00173,PF00970,PF00175	PTHR19370	KOG0535	1.7.1.1	K00360	AT1G77760.1	NIA1	NIA1 (NITRATE REDUCTASE 1); nitrate reductase	nitric oxide biosynthetic process,response to light stimulus,response to symbiotic fungus,nitrate assimilation,oxidation-reduction process	high
Glyma06g12960	7	24	-2.25475	6.03737	3.44458	0.0634595	0.657002	Glyma06g12960.1						AT3G18690.1	MKS1	MKS1 (MAP kinase substrate 1); protein binding	cellular process,regulation of biological process	low
Glyma06g17960	5	18	-2.30606	5.60109	3.38828	0.0656614	0.657002	Glyma06g17960.1	PF00227	PTHR11599	KOG0175	3.4.25.1	K02737	AT3G26340.1		20S proteasome beta subunit E, putative	response to oxidative stress,anaphase-promoting complex-dependent proteasomal ubiquitin-dependent protein catabolic process,negative regulation of ubiquitin-protein ligase activity involved in mitotic cell cycle,positive regulation of ubiquitin-protein ligase activity involved in mitotic cell cycle,proteolysis involved in cellular protein catabolic process	high
Glyma06g19330	12	1	2.82648	4.51962	3.39731	0.0653029	0.657002	Glyma06g19330.1	PF02701					AT5G62940.1		Dof-type zinc finger domain-containing protein	regulation of transcription, DNA-dependent,response to cold,response to red or far red light,seed germination	high
Glyma06g20530	20	2	2.67782	5.26238	3.75857	0.0525376	0.657002	Glyma06g20530.1	PF04043					AT1G53840.1	ATPME1	ATPME1; pectinesterase	cellular cell wall organization	high
Glyma06g46370	13	1	2.93929	4.62132	3.69707	0.0545082	0.657002	Glyma06g46370.1	PF02183	PTHR12701	KOG1962			AT5G42570.1		unknown protein	regulation of transcription, DNA-dependent,intracellular protein transport,apoptotic process	high
Glyma07g04900	13	1	2.93929	4.62132	3.69707	0.0545082	0.657002	Glyma07g04900.1	PF02383	PTHR11200				AT3G14205.1		phosphoinositide phosphatase family protein	cytoskeleton organization,unidimensional cell growth,plant-type cell wall biogenesis	high
Glyma07g15820	6	22	-2.34303	5.89224	3.6215	0.0570373	0.657002	Glyma07g15820.1	PF00249	PTHR10641	KOG0048			AT3G09370.1	MYB3R-3	MYB3R-3 (myb domain protein 3R-3); DNA binding / transcription factor	negative regulation of transcription from RNA polymerase II promoter,regulation of transcription, DNA-dependent,RNA processing	low
Glyma07g18400	20	2	2.67782	5.26238	3.75857	0.0525376	0.657002	Glyma07g18400.1	PF00232	PTHR10353	KOG0626			AT1G02850.1	BGLU11	BGLU11 (BETA GLUCOSIDASE 11); hydrolase, hydrolyzing O-glycosyl compounds	carbohydrate metabolic process	high
Glyma07g18530	2	10	-2.67717	4.65328	3.68485	0.054909	0.657002	Glyma07g18530.1	PF03810	PTHR10997	KOG1993			AT3G08960.1		binding / protein transporter	protein import into nucleus, docking,ribosomal protein import into nucleus,intracellular protein transport	high
Glyma07g30790	4	16	-2.44014	5.40106	3.62504	0.0569163	0.657002	Glyma07g30790.1	PF01453,PF00954,PF08276,PF00069,PF07714,PF11883,PF01535	PTHR23258	KOG1187			AT4G21390.1	B120	B120; ATP binding / protein kinase/ protein serine/threonine kinase/ sugar binding	protein phosphorylation,recognition of pollen	low
Glyma07g33570	20	2	2.67782	5.26238	3.75857	0.0525376	0.657002	Glyma07g33570.1	PF03460,PF01077		KOG0560	1.7.7.1	K00366	AT2G15620.1	NIR1	NIR1 (NITRITE REDUCTASE 1); ferredoxin-nitrate reductase/ nitrite reductase (NO-forming)	transport,nitrate assimilation,oxidation-reduction process	high
Glyma08g04080	12	1	2.82648	4.51962	3.39731	0.0653029	0.657002	Glyma08g04080.1	PF03181					AT5G25610.1	RD22	RD22; nutrient reservoir	response to desiccation,response to salt stress,response to abscisic acid stimulus	high
Glyma08g08920	13	1	2.93929	4.62132	3.69707	0.0545082	0.657002	Glyma08g08920.1	PF00493	PTHR11630	KOG0479		K02541	AT5G46280.1	MCM3	DNA replication licensing factor, putative	S phase of mitotic cell cycle,DNA replication,DNA unwinding involved in replication,regulation of transcription, DNA-dependent,regulation of DNA-dependent DNA replication initiation,retina development in camera-type eye	high
Glyma08g13880	5	18	-2.30606	5.60109	3.38828	0.0656614	0.657002	Glyma08g13880.1	PF00150,PF00652					AT1G13130.1		glycosyl hydrolase family 5 protein / cellulase family protein	carbohydrate metabolic process	high
Glyma08g18000	9	27	-2.07377	6.24696	3.03387	0.0815431	0.657002	Glyma08g18000.1	PF03171	PTHR10209	KOG0143			AT3G12900.1		oxidoreductase, 2OG-Fe(II) oxygenase family protein	biosynthetic process,hydrogen peroxide-mediated programmed cell death,secondary metabolic process,oxidation-reduction process	high
Glyma08g22880	58	10	1.98968	6.8884	2.88427	0.0894484	0.657002	Glyma08g22880.1	PF03030			3.6.1.1	K01507	AT1G15690.1	AVP1	AVP1; ATPase/ hydrogen-translocating pyrophosphatase	response to water deprivation,response to salt stress,auxin polar transport,establishment or maintenance of transmembrane electrochemical gradient,proton transport	high
Glyma08g25950	94	15	2.10822	7.55803	3.36284	0.0666829	0.657002	Glyma08g25950.1	PF00067	PTHR19383	KOG0157			AT3G14690.1	CYP72A15	CYP72A15; electron carrier/ heme binding / iron ion binding / monooxygenase/ oxygen binding	oxidation-reduction process	high
Glyma08g27590	110	19	1.9974	7.80471	3.09104	0.0787244	0.657002	Glyma08g27590.1	PF03214					AT5G15650.1	RGP2	RGP2 (REVERSIBLY GLYCOSYLATED POLYPEPTIDE 2); transferase, transferring hexosyl groups	cellular cell wall organization,plant-type cell wall biogenesis,cellulose biosynthetic process	high
Glyma09g05630	58	10	1.98968	6.8884	2.88427	0.0894484	0.657002	Glyma09g05630.1	PF00628,PF03552	PTHR13301:SF1		2.4.1.12	K10999	AT5G44030.1	CESA4	CESA4 (CELLULOSE SYNTHASE A4); cellulose synthase/ transferase, transferring glycosyl groups	secondary cell wall biogenesis,salicylic acid mediated signaling pathway,jasmonic acid mediated signaling pathway,ethylene mediated signaling pathway,cellulose biosynthetic process,defense response to bacterium,defense response to fungus	high
Glyma09g09100	105	18	2.00761	7.73592	3.10882	0.0778693	0.657002	Glyma09g09100.1	PF06200,PF09425	PTHR23418:SF2				AT5G20900.1	JAZ12	JAZ12 (JASMONATE-ZIM-DOMAIN PROTEIN 12)	pollen development,jasmonic acid mediated signaling pathway,flower development	high
Glyma10g04980	13	1	2.93929	4.62132	3.69707	0.0545082	0.657002	Glyma10g04980.1						AT2G37570.1	SLT1	SLT1 (sodium- and lithium-tolerant 1)	proteolysis,hyperosmotic salinity response	high
Glyma10g08120	110	17	2.15605	7.77492	3.54516	0.0597194	0.657002	Glyma10g08120.1	PF01040	PTHR11048				AT2G18950.1	HPT1	HPT1 (HOMOGENTISATE PHYTYLTRANSFERASE 1); homogentisate phytyltransferase/ prenyltransferase	unsaturated fatty acid biosynthetic process,cellular cell wall organization,response to temperature stimulus,phloem sucrose loading,vitamin E biosynthetic process,regulation of defense response	high
Glyma10g29530	12	1	2.82648	4.51962	3.39731	0.0653029	0.657002	Glyma10g29530.1	PF00225	PTHR16012				AT5G27550.1		ATP binding / microtubule motor	microtubule-based movement	high
Glyma10g29700	12	1	2.82648	4.51962	3.39731	0.0653029	0.657002	Glyma10g29700.1	PF04573	PTHR12804	KOG3372			AT5G27430.1		signal peptidase subunit family protein	reproduction,nematode larval development,signal peptide processing,embryo development ending in birth or egg hatching,molting cycle, collagen and cuticulin-based cuticle,positive regulation of growth rate,locomotion,protein targeting to ER	high
Glyma10g33710	5	18	-2.30606	5.60109	3.38828	0.0656614	0.657002	Glyma10g33710.1	PF00081,PF02777	PTHR11404	KOG0876			AT5G51100.1	FSD2	FSD2 (FE SUPEROXIDE DISMUTASE 2); superoxide dismutase	superoxide metabolic process,response to oxidative stress,circadian rhythm,response to UV,response to copper ion,oxidation-reduction process	high
Glyma10g37980	3	12	-2.41356	4.97453	3.3065	0.0690062	0.657002	Glyma10g37980.1	PF00098,PF01485	PTHR23002:SF12				AT5G52380.1		zinc knuckle (CCHC-type) family protein	cytoskeleton organization,cell communication,multicellular organismal process,secretion,biological regulation	high,low
Glyma10g38590	3	12	-2.41356	4.97453	3.3065	0.0690062	0.657002	Glyma10g38590.1	PF02878,PF02879,PF02880,PF00408	PTHR22573	KOG0625	5.4.2.2	K01835	AT5G51820.1	PGM	PGM (PHOSPHOGLUCOMUTASE); phosphoglucomutase	carbohydrate metabolic process,glucose metabolic process,response to cold,detection of gravity,starch biosynthetic process	high
Glyma10g40150	13	1	2.93929	4.62132	3.69707	0.0545082	0.657002	Glyma10g40150.1	PF00091,PF03953	PTHR11588	KOG1376		K07374	AT1G50010.1	TUA2	TUA2; structural constituent of cytoskeleton	GTP catabolic process,microtubule-based movement,protein polymerization	high
Glyma10g40750	34	5	2.1956	6.08769	3.1364	0.0765628	0.657002	Glyma10g40750.1	PF00389,PF02826,PF01842	PTHR10996	KOG0068	1.1.1.95	K00058	AT4G34200.1	EDA9	EDA9 (embryo sac development arrest 9); ATP binding	L-serine biosynthetic process,metabolic process,megagametogenesis,oxidation-reduction process	high
Glyma11g04110	12	1	2.82648	4.51962	3.39731	0.0653029	0.657002	Glyma11g04110.1	PF02732	PTHR10150		3.1.-.-	K10848	AT5G41150.1	UVH1	UVH1 (ULTRAVIOLET HYPERSENSITIVE 1); single-stranded DNA specific endodeoxyribonuclease	resolution of meiotic recombination intermediates,nucleotide-excision repair, DNA damage removal,double-strand break repair via homologous recombination,DNA metabolic process,nucleotide-excision repair, DNA incision, 3'-to lesion,nucleotide-excision repair, DNA incision, 5'-to lesion,mismatch repair,meiotic gene conversion,response to oxidative stress,gene conversion at mating-type locus,UV prote…	high
Glyma11g10760	13	1	2.93929	4.62132	3.69707	0.0545082	0.657002	Glyma11g10760.1	PF00759,PF09478	PTHR22298				AT1G48930.1	AtGH9C1	AtGH9C1 (Arabidopsis thaliana glycosyl hydrolase 9C1); catalytic/ hydrolase, hydrolyzing O-glycosyl compounds	polysaccharide catabolic process,carbohydrate metabolic process	high
Glyma11g13620	12	1	2.82648	4.51962	3.39731	0.0653029	0.657002	Glyma11g13620.1	PF00036	PTHR10891	KOG0027			AT3G07490.1	AGD11	AGD11 (ARF-GAP domain 11); calcium ion binding	ciliary or flagellar motility,response to cold,double fertilization forming a zygote and endosperm	high
Glyma11g21190	13	1	2.93929	4.62132	3.69707	0.0545082	0.657002	Glyma11g21190.1	PF03552					AT4G23990.1	CSLG3	ATCSLG3; cellulose synthase/ transferase/ transferase, transferring glycosyl groups	cellular cell wall organization,primary cell wall biogenesis,cell growth,cellulose biosynthetic process	high
Glyma11g36700	13	1	2.93929	4.62132	3.69707	0.0545082	0.657002	Glyma11g36700.1	PF08263,PF00560,PF00069,PF07714	PTHR23258	KOG1187			AT3G23750.1		leucine-rich repeat family protein / protein kinase family protein	protein phosphorylation,signal transduction	low
Glyma12g03210	13	1	2.93929	4.62132	3.69707	0.0545082	0.657002	Glyma12g03210.1	PF01565	PTHR10801	KOG1262	1.3.1.72	K09828	AT3G19820.1	DWF1	DWF1 (DWARF 1); calmodulin binding / catalytic	cholesterol biosynthetic process,anti-apoptosis,response to oxidative stress,Ras protein signal transduction,protein localization,negative regulation of cell proliferation,response to light stimulus,unidimensional cell growth,cellular membrane organization,brassinosteroid biosynthetic process,male genitalia development,plasminogen activation,amyloid precursor protein catabolic process,negative re…	high
Glyma12g28560	4	16	-2.44014	5.40106	3.62504	0.0569163	0.657002	Glyma12g28560.1	PF00076,PF05391	PTHR23269	KOG0128			AT4G24270.1		RNA recognition motif (RRM)-containing protein	nuclear mRNA splicing, via spliceosome,multicellular organismal development,ribonucleoprotein complex assembly,growth,cell division	high
Glyma13g00580	13	1	2.93929	4.62132	3.69707	0.0545082	0.657002	Glyma13g00580.1	PF05922,PF00082,PF02225,PF06280	PTHR10795				AT2G19170.1	SLP3	SLP3; serine-type peptidase	proteolysis,cuticle development,negative regulation of catalytic activity	high
Glyma13g09840	2	10	-2.67717	4.65328	3.68485	0.054909	0.657002	Glyma13g09840.1	PF00069,PF07714	PTHR23258	KOG1187			AT1G66980.1		protein kinase family protein / glycerophosphoryl diester phosphodiesterase family protein	protein phosphorylation	low
Glyma13g19950	46	7	2.15936	6.5255	3.21848	0.0728113	0.657002	Glyma13g19950.1	PF00957	PTHR21136	KOG0861		K08516	AT5G58060.1	YKT61	YKT61	ER to Golgi vesicle-mediated transport,intra-Golgi vesicle-mediated transport,vesicle targeting,vesicle docking involved in exocytosis,vesicle fusion,vesicle-mediated transport,retrograde transport, endosome to Golgi	high
Glyma13g21120	13	38	-2.0473	6.75437	3.09936	0.078323	0.657002	Glyma13g21120.1	PF03171	PTHR10209	KOG0143			AT2G36690.1		oxidoreductase, 2OG-Fe(II) oxygenase family protein	transport,flavonoid biosynthetic process,oxidation-reduction process	high
Glyma13g25650	29	4	2.27604	5.84767	3.21788	0.0728378	0.657002	Glyma13g25650.1	PF05922,PF00082,PF02225	PTHR10795				AT1G20160.1	ATSBT5.2	ATSBT5.2; identical protein binding / serine-type endopeptidase	proteolysis,response to auxin stimulus,plant-type cell wall modification,lateral root morphogenesis,negative regulation of catalytic activity	high
Glyma13g26470	13	1	2.93929	4.62132	3.69707	0.0545082	0.657002	Glyma13g26470.1	PF00097,PF00069,PF00023	PTHR22967	KOG0198			AT5G13530.1	KEG	KEG (KEEP ON GOING); protein binding / protein kinase/ ubiquitin-protein ligase	protein phosphorylation,abscisic acid mediated signaling pathway,protein ubiquitination,developmental growth	high,low
Glyma14g07750	13	1	2.93929	4.62132	3.69707	0.0545082	0.657002	Glyma14g07750.1	PF07728,PF00004	PTHR23073	KOG0651		K03064	AT5G43010.1	RPT4A	RPT4A; ATPase	reproduction,nematode larval development,intracellular protein transport,embryo development ending in birth or egg hatching,body morphogenesis,anaphase-promoting complex-dependent proteasomal ubiquitin-dependent protein catabolic process,positive regulation of growth rate,locomotion,negative regulation of ubiquitin-protein ligase activity involved in mitotic cell cycle,positive regulation of ubiq…	high
Glyma14g14290	3	12	-2.41356	4.97453	3.3065	0.0690062	0.657002	Glyma14g14290.1						AT4G32190.1		centromeric protein-related	mitotic sister chromatid segregation,transport,cellular protein metabolic process,establishment of chromosome localization	low
Glyma14g20430	4	15	-2.34825	5.3213	3.35099	0.0671645	0.657002	Glyma14g20430.1	PF00270,PF00271,PF00476	PTHR11752	KOG0950	2.7.7.7	K02349	AT2G42270.1		U5 small nuclear ribonucleoprotein helicase, putative	regionalization,DNA replication,DNA repair,anatomical structure morphogenesis,axis specification,oocyte differentiation,specification of axis polarity	high
Glyma14g26420	12	1	2.82648	4.51962	3.39731	0.0653029	0.657002	Glyma14g26420.1	PF07728,PF00004	PTHR23074	KOG0737			AT4G27680.1		MSP1 protein, putative / intramitochondrial sorting protein, putative	DNA replication,DNA repair,proteolysis,thiamine-containing compound metabolic process	high
Glyma15g08470	4	16	-2.44014	5.40106	3.62504	0.0569163	0.657002	Glyma15g08470.1	PF00069	PTHR23258	KOG1187			AT5G46080.1		protein kinase family protein	protein phosphorylation,microsporogenesis,response to wounding,embryo development ending in seed dormancy,tapetal cell fate specification	low
Glyma15g22750	8	23	-2.00855	6.02438	2.79624	0.0944858	0.657002	Glyma15g22750.1	PF02854,PF04050	PTHR12839	KOG2051			AT2G39260.1		RNA binding / binding / protein binding	nuclear-transcribed mRNA catabolic process, nonsense-mediated decay,mRNA export from nucleus,translation,RNA metabolic process,RNA interference,gene silencing by miRNA	low
Glyma15g37200	20	2	2.67782	5.26238	3.75857	0.0525376	0.657002	Glyma15g37200.1	PF05347	PTHR12964	KOG3426			AT3G12260.1		complex 1 family protein / LVR family protein	response to oxidative stress,cellular metabolic process	high,low
Glyma16g02720	2	10	-2.67717	4.65328	3.68485	0.054909	0.657002	Glyma16g02720.1						AT3G61780.1	emb1703	emb1703 (embryo defective 1703)	multicellular organismal development,metabolic process,cellular process,reproductive process,anatomical structure development	low
Glyma16g04330	12	1	2.82648	4.51962	3.39731	0.0653029	0.657002	Glyma16g04330.1	PF00933,PF01915					AT5G20950.1		glycosyl hydrolase family 3 protein	carbohydrate metabolic process	high
Glyma16g06950	25	3	2.45602	5.60908	3.50723	0.0611015	0.657002	Glyma16g06950.1	PF08263,PF00560,PF00069,PF07714	PTHR23258	KOG1187			AT4G08850.1		kinase	protein phosphorylation,transmembrane receptor protein tyrosine kinase signaling pathway	low
Glyma16g07750	13	1	2.93929	4.62132	3.69707	0.0545082	0.657002	Glyma16g07750.1	PF07391					AT5G40450.1		unknown protein	cellular process,positive regulation of biological process	low
Glyma16g30570	2	10	-2.67717	4.65328	3.68485	0.054909	0.657002	Glyma16g30570.1	PF08263,PF00560	PTHR23258	KOG0472			AT2G34930.1		disease resistance family protein	cellular process,defense response to fungus	low
Glyma17g03710	6	22	-2.34303	5.89224	3.6215	0.0570373	0.657002	Glyma17g03710.1	PF00989,PF08448,PF08447,PF07714,PF00069	PTHR23257	KOG0192			AT3G06620.1		protein kinase family protein	MAPK cascade,regulation of transcription, DNA-dependent,protein phosphorylation,cell death,response to water deprivation,response to bacterium,response to fungus,response to ethylene stimulus,protein autophosphorylation	high,low
Glyma17g04180	3	13	-2.52718	5.0747	3.63974	0.0564157	0.657002	Glyma17g04180.1	PF00632	PTHR11254	KOG0942	6.3.2.19	K10589	AT3G17205.1	UPL6	UPL6 (UBIQUITIN PROTEIN LIGASE 6); ubiquitin-protein ligase	cellular protein modification process,protein ubiquitination	low
Glyma17g14660	12	1	2.82648	4.51962	3.39731	0.0653029	0.657002	Glyma17g14660.1	PF00515,PF07719	PTHR22904	KOG0548			AT1G12270.1		stress-inducible protein, putative	response to unfolded protein,response to heat,response to high light intensity,response to hydrogen peroxide	high
Glyma17g15310	20	2	2.67782	5.26238	3.75857	0.0525376	0.657002	Glyma17g15310.1	PF00847					AT2G44940.1		AP2 domain-containing transcription factor TINY, putative	regulation of transcription, DNA-dependent,multidimensional cell growth	high
Glyma17g16630	12	1	2.82648	4.51962	3.39731	0.0653029	0.657002	Glyma17g16630.1	PF00928	PTHR11998	KOG0938			AT5G46630.1		clathrin adaptor complexes medium subunit family protein	nematode larval development,intracellular protein transport,neurotransmitter secretion,body morphogenesis,synaptic vesicle coating,vesicle-mediated transport,molting cycle, collagen and cuticulin-based cuticle,protein metabolic process,positive regulation of growth rate,locomotion,regulation of defense response to virus by virus	high,low
Glyma17g18120	12	1	2.82648	4.51962	3.39731	0.0653029	0.657002	Glyma17g18120.1	PF00400	PTHR22846	KOG0645			AT5G67320.1	HOS15	HOS15 (high expression of osmotically responsive genes 15)	regulation of transcription from RNA polymerase II promoter,Notch signaling pathway,visual perception,sensory perception of sound,response to cold,histone deacetylation,regulation of proteolysis,regulation of epidermal growth factor receptor signaling pathway,compound eye cone cell fate commitment,regulation of cell cycle	high
Glyma17g37770	13	1	2.93929	4.62132	3.69707	0.0545082	0.657002	Glyma17g37770.1	PF00091,PF03953	PTHR11588	KOG1375		K07375	AT1G75780.1	TUB1	TUB1; GTP binding / GTPase/ structural molecule	GTP catabolic process,microtubule-based movement,response to light stimulus,unidimensional cell growth,protein polymerization	high
Glyma19g02520	13	1	2.93929	4.62132	3.69707	0.0545082	0.657002	Glyma19g02520.1	PF00664,PF00005	PTHR19242	KOG0055			AT3G28860.1	ABCB19	ABCB19; ATPase, coupled to transmembrane movement of substances / auxin efflux transmembrane transporter	transport,response to nematode,response to blue light,photomorphogenesis,response to cytokinin stimulus,auxin polar transport,positive gravitropism,response to far red light,auxin efflux,anthocyanin accumulation in tissues in response to UV light,lateral root development,root hair elongation,transmembrane transport	high
Glyma19g30130	30	4	2.32447	5.8883	3.35594	0.0669629	0.657002	Glyma19g30130.1	PF06592					AT4G00860.1	ATOZI1	ATOZI1	response to reactive oxygen species,response to bacterium,response to ozone	low
Glyma19g30450	34	5	2.1956	6.08769	3.1364	0.0765628	0.657002	Glyma19g30450.1	PF02018,PF06964					AT3G10740.1	ASD1	ASD1 (ALPHA-L-ARABINOFURANOSIDASE 1); alpha-N-arabinofuranosidase/ hydrolase, acting on glycosyl bonds / xylan 1,4-beta-xylosidase	xylan catabolic process,L-arabinose metabolic process	high
Glyma19g32060	3	12	-2.41356	4.97453	3.3065	0.0690062	0.657002	Glyma19g32060.1	PF10288	PTHR20882	KOG2594			AT4G35910.1		unknown protein	cellular protein modification process	low
Glyma19g33110	12	1	2.82648	4.51962	3.39731	0.0653029	0.657002	Glyma19g33110.1	PF03005					AT5G06700.1		unknown protein	primary metabolic process	low
Glyma20g16510	2	10	-2.67717	4.65328	3.68485	0.054909	0.657002	Glyma20g16510.1	PF00069,PF07714	PTHR22986	KOG0201			AT4G10730.1		ATP binding / kinase/ protein kinase/ protein serine/threonine kinase/ protein tyrosine kinase	protein phosphorylation	low
Glyma20g27480	13	1	2.93929	4.62132	3.69707	0.0545082	0.657002	Glyma20g27480.1	PF01657,PF00069,PF07714,PF11883	PTHR23258	KOG1187			AT4G21410.1		protein kinase family protein	protein phosphorylation,defense response,response to abscisic acid stimulus	low
Glyma20g31940	4	16	-2.44014	5.40106	3.62504	0.0569163	0.657002	Glyma20g31940.1	PF03109	PTHR10566	KOG1235		K08869	AT2G39190.1	ATATH8	ATATH8; transporter	protein phosphorylation	low

## Sheet: Genes to SSR markers associatio
Additional file 4B: List of 72 genes along with the expression quantification in terms of logFC showing correspondence with at least one SSR marker found in statistical significance to QTL conditioning PI595099 resistance against Meloidogyne javanica (Fungati et al., 2004).
The list was built looking for genes which genomic coordinates lie inside a window of 5-cm from each SSR locus (considering 1-cm ~ 390kb).
Glyma	SSR	PII	PIN	logFC	logCPM	LR	PValue	FDR	pfam	Panther	KOG	EC	Kegg	Tair	Gene	Description	GO term	Rank
Glyma11g14140	Sat_128	173	3	5.23232	8.1757	14.5706	0.000135007	0.35404	PF04554	PTHR23201							plant-type cell wall organization	high
Glyma11g07420	Sat_128	38	0	7.02057	5.98965	13.2952	0.000266083	0.434023	PF07732,PF00394,PF07731	PTHR11709	KOG1263			AT5G03260.1	LAC11	LAC11 (laccase 11); laccase	secondary cell wall biogenesis,lignin catabolic process,oxidation-reduction process	high
Glyma20g04830	Satt571,Satt419,Satt367	35	0	6.90288	5.87416	12.7952	0.000347503	0.434023	PF00445	PTHR11240	KOG1642			AT1G14220.1		ribonuclease T2 family protein	aging,response to wounding,anthocyanin biosynthetic process,jasmonic acid mediated signaling pathway,cellular response to phosphate starvation	high
Glyma13g34290	Satt114,SOYHSP176	22	0	6.24014	5.22469	10.1271	0.00146107	0.47642	PF07722	PTHR11315	KOG1559			AT1G78660.1	ATGGH1	gamma-glutamyl hydrolase, putative / gamma-Glu-X carboxypeptidase, putative / conjugase, putative	glutamine metabolic process,response to zinc ion,response to insulin stimulus,response to drug,response to ethanol,tetrahydrofolylpolyglutamate metabolic process	high
Glyma13g42140	Satt114,SOYHSP176	23	0	6.30344	5.28669	10.3702	0.00128069	0.47642	PF00141			1.11.1.7	K00430	AT5G24070.1		peroxidase family protein	response to oxidative stress,response to virus,response to ethylene stimulus,oxidation-reduction process	high
Glyma13g26030	Satt114,SOYHSP176	21	0	6.17393	5.15985	9.87571	0.00167475	0.51266		PTHR13871:SF2				AT3G01680.1		unknown protein	cellular process	low
Glyma11g18340	Sat_128	16	0	5.78784	4.78153	8.47121	0.00360811	0.519489	PF00069,PF07714	PTHR22986	KOG0589			AT3G44200.1	NEK6	NEK6 (''NIMA (NEVER IN MITOSIS, GENE A)-RELATED 6''); ATP binding / kinase/ protein kinase/ protein serine/threonine kinase	protein phosphorylation,microtubule-based process,epidermal cell differentiation	high,low
Glyma11g21020	Sat_128	15	0	5.69647	4.69189	8.15486	0.00429459	0.519489	PF03018	PTHR21495				AT1G65870.1		disease resistance-responsive family protein	defense response,lignan biosynthetic process	high
Glyma11g21480	Sat_128	15	0	5.69647	4.69189	8.15486	0.00429459	0.519489	PF00191	PTHR10502	KOG0819			AT5G12380.1		annexin, putative	response to osmotic stress,response to oxidative stress,response to abscisic acid stimulus,polysaccharide transport	high
Glyma13g27010	Satt114,SOYHSP176	16	0	5.78784	4.78153	8.47121	0.00360811	0.519489	PF00191	PTHR10502	KOG0819			AT2G38750.1	ANNAT4	ANNAT4 (ANNEXIN ARABIDOPSIS 4); calcium ion binding / calcium-dependent phospholipid binding	response to osmotic stress,response to oxidative stress,response to abscisic acid stimulus	high
Glyma13g32210	Satt114,SOYHSP176	0	8	-5.32242	4.0922	8.25587	0.00406205	0.519489	PF01453,PF00954,PF08276,PF00069,PF11883	PTHR23258	KOG1187			AT1G11300.1		ATP binding / carbohydrate binding / kinase/ protein kinase/ protein serine/threonine kinase/ protein tyrosine kinase/ sugar binding	protein phosphorylation,recognition of pollen	low
Glyma13g32990	Satt114,SOYHSP176	16	0	5.78784	4.78153	8.47121	0.00360811	0.519489						AT4G38070.1		bHLH family protein	system process,vesicle fusion,response to stress,axonogenesis,cell migration,ventricular system development,myofibril assembly,hindbrain development,intracellular transport,regulation of cellular process,cardiac muscle cell development	high
Glyma20g12150	Satt571,Satt419,Satt367	18	0	5.95486	4.94525	9.06562	0.0026046	0.519489	PF07732,PF00394,PF07731	PTHR11709	KOG1263			AT5G21105.1		L-ascorbate oxidase/ copper ion binding / oxidoreductase	oxidation-reduction process	high
Glyma11g03890	Sat_128	6	48	-3.46133	6.89894	7.6801	0.00558331	0.52638	PF00293	PTHR13994	KOG0648			AT5G47240.1	atnudt8	atnudt8 (Arabidopsis thaliana Nudix hydrolase homolog 8); hydrolase	response to oxidative stress,metabolic process,plant-type hypersensitive response,response to salt stress,defense response signaling pathway, resistance gene-dependent,response to ozone,defense response to bacterium	high
Glyma11g05560	Sat_128	13	0	5.4943	4.49331	7.47776	0.00624658	0.52638	PF00307,PF03271	PTHR10623	KOG3000			AT5G67270.1	ATEB1C	ATEB1C (microtubule end binding protein 1); microtubule binding	cell proliferation,cortical cytoskeleton organization,negative regulation of microtubule polymerization	high
Glyma11g19880	Sat_128	1	16	-4.16989	5.20981	7.86812	0.0050314	0.52638	PF04675,PF01068,PF04679	PTHR10459	KOG0967			AT1G08130.1	ATLIG1	ATLIG1 (ARABIDOPSIS THALIANA DNA LIGASE 1); ATP binding / DNA binding / DNA ligase (ATP)	mitotic cell cycle,telomere maintenance,DNA ligation,DNA repair,base-excision repair,nucleotide-excision repair, DNA gap filling,DNA recombination,anatomical structure morphogenesis,V(D)J recombination,DNA replication, removal of RNA primer	high
Glyma13g16440	Satt114,SOYHSP176	14	0	5.59892	4.59613	7.82418	0.00515519	0.52638	PF00056,PF02866	PTHR23382	KOG1496	1.1.1.37	K00026	AT1G04410.1		malate dehydrogenase, cytosolic, putative	glycolysis,tricarboxylic acid cycle,malate metabolic process,oxidation-reduction process	high
Glyma13g25310	Satt114,SOYHSP176	2	22	-3.79877	5.71472	7.61306	0.00579471	0.52638	PF00176,PF00097,PF00271	PTHR10799	KOG1001			AT1G61140.1	EDA16	EDA16 (embryo sac development arrest 16); ATP binding / DNA binding / helicase/ protein binding / zinc ion binding	metabolic process,embryo sac development,cellular process	low
Glyma13g28570	Satt114,SOYHSP176	13	0	5.4943	4.49331	7.47776	0.00624658	0.52638	PF00069,PF07714,PF02985	PTHR22986	KOG0597			AT5G18700.1	EMB3013	EMB3013 (embryo defective 3013); ATP binding / binding / kinase/ protein kinase/ protein serine/threonine kinase	protein phosphorylation,embryo development ending in seed dormancy,regulation of sequence-specific DNA binding transcription factor activity	high,low
Glyma13g36680	Satt114,SOYHSP176	14	0	5.59892	4.59613	7.82418	0.00515519	0.52638	PF00403	PTHR22814	KOG1603			AT1G06330.1		copper-binding family protein	copper ion transport,metal ion transport	high
Glyma11g03830	Sat_128	12	0	5.38148	4.38232	7.11399	0.00764849	0.555175		PTHR10209				AT4G16770.1		iron ion binding / oxidoreductase/ oxidoreductase, acting on paired donors, with incorporation or reduction of molecular oxygen, 2-oxoglutarate as one donor, and incorporation of one atom each of oxygen into both donors	ethylene biosynthetic process,flavonoid biosynthetic process	high
Glyma11g13780	Sat_128	0	6	-4.91935	3.65564	6.85609	0.00883398	0.555175	PF00232	PTHR10353	KOG0626	3.2.1.21	K01188	AT2G44450.1	BGLU15	BGLU15 (BETA GLUCOSIDASE 15); catalytic/ cation binding / hydrolase, hydrolyzing O-glycosyl compounds	carbohydrate metabolic process	high
Glyma11g15310	Sat_128	42	2	3.73719	6.21845	7.34865	0.00671131	0.555175	PF03018	PTHR21495				AT2G28670.1		disease resistance-responsive family protein / fibroin-related	defense response,lignan biosynthetic process	high
Glyma11g15780	Sat_128	12	0	5.38148	4.38232	7.11399	0.00764849	0.555175	PF04508					AT5G60210.1		unknown protein	viral reproduction,cellular component organization,vesicle-mediated transport	high
Glyma11g27280	Sat_128	0	6	-4.91935	3.65564	6.85609	0.00883398	0.555175	PF07992,PF00070	PTHR22915	KOG2495	1.6.99.3	K03885	AT1G07180.1	NDA1	NDA1 (ALTERNATIVE NAD(P)H DEHYDROGENASE 1); NADH dehydrogenase	oxidation-reduction process	high
Glyma13g20950	Satt114,SOYHSP176	11	0	5.2591	4.26171	6.73097	0.0094753	0.555175	PF12171,PF00096	PTHR11389				AT2G28200.1		nucleic acid binding / transcription factor/ zinc ion binding	response to stress,response to abiotic stimulus	high
Glyma11g01410	Sat_128	10	0	5.12536	4.12964	6.32649	0.0118948	0.580049	PF04607,PF02824	PTHR21262				AT3G14050.1	RSH2	RSH2 (RELA-SPOT HOMOLOG 2); GTP diphosphokinase	stringent response,guanosine tetraphosphate metabolic process	high
Glyma11g06750	Sat_128	9	0	4.97794	3.98366	5.89788	0.0151591	0.580049	PF01476,PF00069,PF07714	PTHR23258	KOG1187			AT2G23770.1		protein kinase family protein / peptidoglycan-binding LysM domain-containing protein	protein phosphorylation,cell wall macromolecule catabolic process,detection of molecule of fungal origin	low
Glyma11g07530	Sat_128	9	0	4.97794	3.98366	5.89788	0.0151591	0.580049	PF00719	PTHR10286	KOG1626	3.6.1.1	K01507	AT1G01050.1	AtPPa1	AtPPa1 (Arabidopsis thaliana pyrophosphorylase 1); inorganic diphosphatase	phosphate-containing compound metabolic process	low
Glyma11g07830	Sat_128	35	2	3.47616	5.97801	6.37382	0.0115816	0.580049	PF00560	PTHR23258				AT5G66330.1		leucine-rich repeat family protein	signal transduction,regulation of meristem growth,floral organ development	high
Glyma11g10320	Sat_128	10	0	5.12536	4.12964	6.32649	0.0118948	0.580049	PF07732,PF00394,PF07731	PTHR11709	KOG1263			AT1G76160.1	sks5	sks5 (SKU5 Similar 5); copper ion binding / oxidoreductase	oxidation-reduction process	high
Glyma11g16220	Sat_128	35	2	3.47616	5.97801	6.37382	0.0115816	0.580049	PF00232	PTHR10353	KOG0626			AT5G36890.1	BGLU42	BGLU42 (BETA GLUCOSIDASE 42); beta-glucosidase/ catalytic/ cation binding / hydrolase, hydrolyzing O-glycosyl compounds	carbohydrate metabolic process	high
Glyma11g27190	Sat_128	10	0	5.12536	4.12964	6.32649	0.0118948	0.580049	PF11960,PF00487					AT5G05580.1	FAD8	FAD8 (FATTY ACID DESATURASE 8); omega-3 fatty acid desaturase	lipid metabolic process,fatty acid biosynthetic process,response to temperature stimulus,oxidation-reduction process	high
Glyma13g10450	Satt114,SOYHSP176	9	0	4.97794	3.98366	5.89788	0.0151591	0.580049	PF00069,PF07714	PTHR22986	KOG0582			AT4G10730.1		ATP binding / kinase/ protein kinase/ protein serine/threonine kinase/ protein tyrosine kinase	protein phosphorylation	low
Glyma13g18550	Satt114,SOYHSP176	9	0	4.97794	3.98366	5.89788	0.0151591	0.580049		PTHR11527:SF12				AT5G04890.1	RTM2	RTM2 (RESTRICTED TEV MOVEMENT 2)	response to stress,macromolecule metabolic process,cellular metabolic process,primary metabolic process	high,low
Glyma13g21440	Satt114,SOYHSP176	0	5	-4.66582	3.37901	6.04893	0.0139147	0.580049	PF00535					AT5G03760.1	ATCSLA09	ATCSLA09; mannan synthase/ transferase, transferring glycosyl groups	cellular cell wall organization,DNA mediated transformation,response to bacterium	high,low
Glyma13g22650	Satt114,SOYHSP176	32	2	3.34801	5.86103	5.91522	0.0150106	0.580049	PF02298					AT1G45063.1		copper ion binding / electron carrier	response to oxidative stress,response to wounding,response to absence of light,aluminum ion transport	high
Glyma13g24670	Satt114,SOYHSP176	7	42	-3.05686	6.74333	6.21238	0.012686	0.580049	PF10374	PTHR15696				AT1G28260.1		unknown protein	nucleobase-containing compound metabolic process,cellular protein modification process,phosphate-containing compound metabolic process,organelle organization,regulation of cellular process	low
Glyma13g25550	Satt114,SOYHSP176	10	0	5.12536	4.12964	6.32649	0.0118948	0.580049	PF04043,PF01095					AT5G04970.1		pectinesterase, putative	cell wall modification	high
Glyma13g26240	Satt114,SOYHSP176	0	5	-4.66582	3.37901	6.04893	0.0139147	0.580049	PF08699,PF02170,PF02171	PTHR22891	KOG1041			AT2G32940.1	AGO6	AGO6 (ARGONAUTE 6); nucleic acid binding	DNA methylation,virus induced gene silencing,response to auxin stimulus,embryo development ending in seed dormancy,defense response to bacterium, incompatible interaction,auxin metabolic process,leaf morphogenesis,response to far red light,long-distance posttranscriptional gene silencing,production of siRNA involved in RNA interference,chromatin silencing by small RNA,gene silencing by miRNA,adve…	low
Glyma13g26710	Satt114,SOYHSP176	35	2	3.47616	5.97801	6.37382	0.0115816	0.580049	PF01920	PTHR20903	KOG3501			AT2G07340.1		prefoldin-related KE2 family protein	protein folding,cell cycle,embryo development ending in birth or egg hatching,body morphogenesis,positive regulation of growth rate,locomotion,positive regulation of multicellular organism growth,hermaphrodite genitalia development	high
Glyma13g28450	Satt114,SOYHSP176	10	0	5.12536	4.12964	6.32649	0.0118948	0.580049	PF00083,PF07690	PTHR11600	KOG0254			AT5G18840.1		sugar transporter, putative	carbohydrate transport,response to nematode,transmembrane transport	high
Glyma13g34580	Satt114,SOYHSP176	9	0	4.97794	3.98366	5.89788	0.0151591	0.580049	PF00244	PTHR18860	KOG0841			AT2G42590.1	GRF9	GRF9 (GENERAL REGULATORY FACTOR 9); calcium ion binding / protein binding / protein phosphorylated amino acid binding	brassinosteroid mediated signaling pathway	high
Glyma13g41700	Satt114,SOYHSP176	36	2	3.51647	6.01496	6.52086	0.0106616	0.580049	PF02984	PTHR10177	KOG0653			AT5G06150.1	CYC1BAT	CYC1BAT; cyclin-dependent protein kinase regulator	cell cycle,regulation of cellular process	high
Glyma20g04630	Satt571,Satt419,Satt367	9	0	4.97794	3.98366	5.89788	0.0151591	0.580049	PF00249					AT1G69580.1		transcription factor	proteolysis,double fertilization forming a zygote and endosperm	high
Glyma11g07970	Sat_128	7	0	4.62839	3.63539	4.95482	0.026018	0.615062	PF08263,PF00560,PF00069,PF07714	PTHR23258	KOG1187			AT4G36180.1		leucine-rich repeat family protein	protein phosphorylation,transmembrane receptor protein tyrosine kinase signaling pathway,embryo sac development,microsporogenesis,tapetal cell fate specification,detection of bacterium,defense response to bacterium	high,low
Glyma11g09350	Sat_128	28	2	3.15725	5.6883	5.25869	0.0218375	0.615062	PF07992,PF00070	PTHR22912	KOG0404	1.8.1.9	K00384	AT2G17420.1	NTRA	NTRA (NADPH-DEPENDENT THIOREDOXIN REDUCTASE A); thioredoxin-disulfide reductase	response to oxidative stress,removal of superoxide radicals,oxidation-reduction process	high
Glyma11g13340	Sat_128	6	30	-2.78694	6.28103	5.09536	0.02399	0.615062	PF08142,PF04950	PTHR12858	KOG1980			AT1G06720.1		unknown protein	ribosome biogenesis,macromolecule metabolic process,cellular metabolic process,primary metabolic process	low
Glyma11g14600	Sat_128	8	0	4.81372	3.82047	5.44196	0.0196586	0.615062	PF07732,PF00394,PF07731	PTHR11709	KOG1263			AT5G60020.1	LAC17	LAC17 (laccase 17); laccase	secondary cell wall biogenesis,lignin catabolic process,oxidation-reduction process	high
Glyma11g18930	Sat_128	7	0	4.62839	3.63539	4.95482	0.026018	0.615062	PF04810,PF04811,PF04815	PTHR13803	KOG1985			AT2G27460.1		sec23/sec24 transport family protein	intracellular protein transport,ER to Golgi vesicle-mediated transport	high
Glyma13g17260	Satt114,SOYHSP176	8	0	4.81372	3.82047	5.44196	0.0196586	0.615062	PF00166	PTHR10772	KOG1641			AT5G20720.1	CPN20	CPN20 (CHAPERONIN 20); calmodulin binding	protein folding,response to cold	high
Glyma13g21760	Satt114,SOYHSP176	8	0	4.81372	3.82047	5.44196	0.0196586	0.615062	PF10252	PTHR22055	KOG3375			AT5G46020.1		unknown protein	signal transduction,cell proliferation	high
Glyma13g30000	Satt114,SOYHSP176	7	0	4.62839	3.63539	4.95482	0.026018	0.615062	PF00560	PTHR23258				AT4G18760.1	AtRLP51	AtRLP51 (Receptor Like Protein 51); protein binding	signal transduction,lignin metabolic process,pollen maturation,response to chitin,defense response to fungus	high
Glyma13g31900	Satt114,SOYHSP176	36	3	2.97694	6.06327	5.14746	0.0232804	0.615062	PF00467	PTHR11143	KOG3401			AT3G49910.1		60S ribosomal protein L26 (RPL26A)	translational elongation,response to cold	high
Glyma13g33290	Satt114,SOYHSP176	8	0	4.81372	3.82047	5.44196	0.0196586	0.615062	PF03171	PTHR10209	KOG0143	1.14.11.13	K04125	AT1G78440.1	ATGA2OX1	ATGA2OX1 (gibberellin 2-oxidase 1); gibberellin 2-beta-dioxygenase	response to red light,gibberellin catabolic process,oxidation-reduction process	high
Glyma20g01930	Satt571,Satt419,Satt367	7	0	4.62839	3.63539	4.95482	0.026018	0.615062	PF00011	PTHR11527	KOG0710			AT5G12020.1	HSP17.6II	HSP17.6II (17.6 KDA CLASS II HEAT SHOCK PROTEIN)	response to heat	high
Glyma20g05530	Satt571,Satt419,Satt367	7	0	4.62839	3.63539	4.95482	0.026018	0.615062	PF00368	PTHR10572	KOG2480			AT1G76490.1	HMG1	HMG1 (HYDROXY METHYLGLUTARYL COA REDUCTASE 1); hydroxymethylglutaryl-CoA reductase	isoprenoid biosynthetic process,coenzyme A metabolic process,sterol biosynthetic process,oxidation-reduction process	high
Glyma20g12220	Satt571,Satt419,Satt367	8	0	4.81372	3.82047	5.44196	0.0196586	0.615062	PF07732,PF00394,PF07731	PTHR11709	KOG1263			AT5G21105.1		L-ascorbate oxidase/ copper ion binding / oxidoreductase	oxidation-reduction process	high
Glyma13g26070	Satt114,SOYHSP176	26	2	3.05149	5.5933	4.90881	0.0267201	0.619935	PF00685	PTHR11783	KOG1584			AT5G07010.1	ST2A	ST2A (SULFOTRANSFERASE 2A); hydroxyjasmonate sulfotransferase/ sulfotransferase	defense response,cellular component organization	high
Glyma13g09730	Satt114,SOYHSP176	17	1	3.31877	4.96683	4.797	0.0285094	0.638139	PF00069,PF07714	PTHR23258	KOG1187			AT1G66980.1		protein kinase family protein / glycerophosphoryl diester phosphodiesterase family protein	chromatin assembly or disassembly,protein phosphorylation,DNA integration	high,low
Glyma13g10130	Satt114,SOYHSP176	30	3	2.71624	5.83377	4.29277	0.0382747	0.638139	PF00227	PTHR11599	KOG0180	3.4.25.1	K02735	AT1G21720.1	PBC1	PBC1 (PROTEASOME BETA SUBUNIT C1); peptidase/ threonine-type endopeptidase	anaphase-promoting complex-dependent proteasomal ubiquitin-dependent protein catabolic process,negative regulation of ubiquitin-protein ligase activity involved in mitotic cell cycle,positive regulation of ubiquitin-protein ligase activity involved in mitotic cell cycle,proteolysis involved in cellular protein catabolic process,regulation of cell cycle	high
Glyma13g34810	Satt114,SOYHSP176	1	8	-3.18804	4.23919	4.39862	0.035968	0.638139	PF08240,PF00107	PTHR11695	KOG1198			AT3G15090.1		oxidoreductase, zinc-binding dehydrogenase family protein	oxidation-reduction process	high
Glyma13g42760	Satt114,SOYHSP176	2	11	-2.81203	4.77687	4.09219	0.0430818	0.638139	PF00069,PF07714	PTHR23258	KOG1187			AT3G13690.1		protein kinase family protein	protein phosphorylation	low
Glyma11g04110	Sat_128	12	1	2.82648	4.51962	3.39731	0.0653029	0.657002	PF02732	PTHR10150		3.1.-.-	K10848	AT5G41150.1	UVH1	UVH1 (ULTRAVIOLET HYPERSENSITIVE 1); single-stranded DNA specific endodeoxyribonuclease	resolution of meiotic recombination intermediates,nucleotide-excision repair, DNA damage removal,double-strand break repair via homologous recombination,DNA metabolic process,nucleotide-excision repair, DNA incision, 3'-to lesion,nucleotide-excision repair, DNA incision, 5'-to lesion,mismatch repair,meiotic gene conversion,response to oxidative stress,gene conversion at mating-type locus,UV prote…	high
Glyma11g10760	Sat_128	13	1	2.93929	4.62132	3.69707	0.0545082	0.657002	PF00759,PF09478	PTHR22298				AT1G48930.1	AtGH9C1	AtGH9C1 (Arabidopsis thaliana glycosyl hydrolase 9C1); catalytic/ hydrolase, hydrolyzing O-glycosyl compounds	polysaccharide catabolic process,carbohydrate metabolic process	high
Glyma11g13620	Sat_128	12	1	2.82648	4.51962	3.39731	0.0653029	0.657002	PF00036	PTHR10891	KOG0027			AT3G07490.1	AGD11	AGD11 (ARF-GAP domain 11); calcium ion binding	ciliary or flagellar motility,response to cold,double fertilization forming a zygote and endosperm	high
Glyma11g21190	Sat_128	13	1	2.93929	4.62132	3.69707	0.0545082	0.657002	PF03552					AT4G23990.1	CSLG3	ATCSLG3; cellulose synthase/ transferase/ transferase, transferring glycosyl groups	cellular cell wall organization,primary cell wall biogenesis,cell growth,cellulose biosynthetic process	high
Glyma13g09840	Satt114,SOYHSP176	2	10	-2.67717	4.65328	3.68485	0.054909	0.657002	PF00069,PF07714	PTHR23258	KOG1187			AT1G66980.1		protein kinase family protein / glycerophosphoryl diester phosphodiesterase family protein	protein phosphorylation	low
Glyma13g19950	Satt114,SOYHSP176	46	7	2.15936	6.5255	3.21848	0.0728113	0.657002	PF00957	PTHR21136	KOG0861		K08516	AT5G58060.1	YKT61	YKT61	ER to Golgi vesicle-mediated transport,intra-Golgi vesicle-mediated transport,vesicle targeting,vesicle docking involved in exocytosis,vesicle fusion,vesicle-mediated transport,retrograde transport, endosome to Golgi	high
Glyma13g21120	Satt114,SOYHSP176	13	38	-2.0473	6.75437	3.09936	0.078323	0.657002	PF03171	PTHR10209	KOG0143			AT2G36690.1		oxidoreductase, 2OG-Fe(II) oxygenase family protein	transport,flavonoid biosynthetic process,oxidation-reduction process	high
Glyma13g25650	Satt114,SOYHSP176	29	4	2.27604	5.84767	3.21788	0.0728378	0.657002	PF05922,PF00082,PF02225	PTHR10795				AT1G20160.1	ATSBT5.2	ATSBT5.2; identical protein binding / serine-type endopeptidase	proteolysis,response to auxin stimulus,plant-type cell wall modification,lateral root morphogenesis,negative regulation of catalytic activity	high
Glyma13g26470	Satt114,SOYHSP176	13	1	2.93929	4.62132	3.69707	0.0545082	0.657002	PF00097,PF00069,PF00023	PTHR22967	KOG0198			AT5G13530.1	KEG	KEG (KEEP ON GOING); protein binding / protein kinase/ ubiquitin-protein ligase	protein phosphorylation,abscisic acid mediated signaling pathway,protein ubiquitination,developmental growth	high,low
